# Supplementary material for: N-[Bis(dimethyl­amino)phosphinoyl]-2,2,2-trichloro­acetamide
Source: Acta Crystallogr Sect E Struct Rep Online. 2010 Apr 17;66(Pt 5):o1102. doi: 10.1107/S1600536810013589 (PMC2979112; doi:10.1107/S1600536810013589)
Supplement: Supplementary file 1 [file e-66-o1102-sup1.cif]

##############################################################################
###                                                                        ###
###        Electronic paper (Acta Crystallographica Section E)             ###
###                                                                        ###
##############################################################################
#                                                                            #
# This CIF contains the data in a paper accepted for publication in Acta     #
# Crystallographica Section E. It conforms to the requirements of Notes      #
# for Authors for Section E, and has been peer reviewed under the auspices   #
# of the IUCr Commission on Journals.                                        #
#                                                                            #
# Full details of the Crystallographic Information File format               #
# are given in the paper "The Crystallographic Information File (CIF):       #
# a New Standard Archive File for Crystallography" by S. R. Hall, F. H.      #
# Allen and I. D. Brown [Acta Cryst. (1991), A47, 655-685].                  #
#                                                                            #
# The current version of the core CIF dictionary is obtainable from          #
# ftp://ftp.iucr.org/pub/cif_core.dic. The current version number is 2.4.    #
#                                                                            #
# Software is freely available for graphical display of the structure(s) in  #
# this CIF.  For information consult the CIF home page http://www.iucr.org/  #
# cif/home.html                                                              #
#                                                                            #
# This file may be used for bona fide research purposes within the           #
# scientific community so long as proper attribution is given to the journal # 
# article from which it was obtained.                                        #
#                                                                            #
##############################################################################
                                             
data_I
_audit_creation_method     SHELXL-97
_chemical_name_systematic
;
<i>N</i>-[Bis(dimethylamino)phosphinoyl]-2,2,2-trichloroacetamide
;
_chemical_name_common     ?
_chemical_formula_moiety     'C6 H13 Cl3 N3 O2 P'
_chemical_formula_sum     'C6 H13 Cl3 N3 O2 P'
_chemical_formula_iupac     'C6 H13 Cl3 N3 O2 P'
_chemical_formula_weight     296.51
_chemical_melting_point     ?
_symmetry_cell_setting     'orthorhombic'
_symmetry_space_group_name_H-M     'P b c a'
_symmetry_space_group_name_Hall     '-P 2ac 2ab'
loop_
    _symmetry_equiv_pos_as_xyz
    'x, y, z'
    '-x+1/2, -y, z+1/2'
    '-x, y+1/2, -z+1/2'
    'x+1/2, -y+1/2, -z'
    '-x, -y, -z'
    'x-1/2, y, -z-1/2'
    'x, -y-1/2, z-1/2'
    '-x-1/2, y-1/2, z'
_cell_length_a     15.794(3)
_cell_length_b     15.820(3)
_cell_length_c     9.739(2)
_cell_angle_alpha     90.00
_cell_angle_beta     90.00
_cell_angle_gamma     90.00
_cell_volume     2433.4(8)
_cell_formula_units_Z     8
_cell_measurement_reflns_used     35140
_cell_measurement_theta_min     3.56
_cell_measurement_theta_max     36.06
_cell_measurement_temperature     100(2)
_exptl_crystal_description     block
_exptl_crystal_colour     white
_exptl_crystal_size_max     0.60
_exptl_crystal_size_mid     0.40
_exptl_crystal_size_min     0.20
_exptl_crystal_density_diffrn     1.619
_exptl_crystal_density_meas     ?
_exptl_crystal_density_method     'not measured'
_exptl_crystal_F_000     1216
_exptl_absorpt_coefficient_mu     0.870
_exptl_absorpt_correction_type     gaussian
_exptl_absorpt_process_details
;
Coppens et al. (1965)
;
_exptl_absorpt_correction_T_min     0.6235
_exptl_absorpt_correction_T_max     0.8453
_diffrn_ambient_temperature     100(2)
_diffrn_radiation_type     MoK\a
_diffrn_radiation_wavelength     0.71073
_diffrn_radiation_source     'Enhance (Mo) X-ray Source'
_diffrn_radiation_monochromator     graphite
_diffrn_measurement_device_type
                       'Oxford Diffraction Xcalibur Sapphire2 (large Be window)'
_diffrn_measurement_method     \w
_diffrn_detector_area_resol_mean     8.3359
_diffrn_reflns_number     35140
_diffrn_reflns_av_R_equivalents     0.0320
_diffrn_reflns_av_sigmaI/netI     0.0204
_diffrn_reflns_theta_min     3.56
_diffrn_reflns_theta_max     36.06
_diffrn_reflns_theta_full     25.00
_diffrn_measured_fraction_theta_max     0.974
_diffrn_measured_fraction_theta_full     0.997
_diffrn_reflns_limit_h_min     -26
_diffrn_reflns_limit_h_max     26
_diffrn_reflns_limit_k_min     -25
_diffrn_reflns_limit_k_max     25
_diffrn_reflns_limit_l_min     -12
_diffrn_reflns_limit_l_max     15
_reflns_number_total     5631
_reflns_number_gt     4869
_reflns_threshold_expression     I>2\s(I)
_refine_ls_structure_factor_coef     Fsqd
_refine_ls_matrix_type     full
_refine_ls_R_factor_all     0.0381
_refine_ls_R_factor_gt     0.0298
_refine_ls_wR_factor_gt     0.0696
_refine_ls_wR_factor_ref     0.0723
_refine_ls_goodness_of_fit_ref     1.154
_refine_ls_restrained_S_all     1.154
_refine_ls_number_reflns     5631
_refine_ls_number_parameters     144
_refine_ls_number_restraints     0
_refine_ls_hydrogen_treatment     mixed
_refine_ls_weighting_scheme     calc
_refine_ls_weighting_details
         'calc w=1/[\s^2^(Fo^2^)+(0.0336P)^2^+0.5268P] where P=(Fo^2^+2Fc^2^)/3'
_atom_sites_solution_hydrogens     geom
_atom_sites_solution_primary     direct
_atom_sites_solution_secondary     difmap
_refine_ls_shift/su_max     0.001
_refine_ls_shift/su_mean     0.000
_refine_diff_density_max     0.460
_refine_diff_density_min     -0.397
_refine_ls_extinction_method     none
_refine_ls_extinction_coef     ?
loop_
    _atom_type_symbol
    _atom_type_description
    _atom_type_scat_dispersion_real
    _atom_type_scat_dispersion_imag
    _atom_type_scat_source
    'C' 'C' 0.0033 0.0016
                         'International Tables Vol C Tables 4.2.6.8 and 6.1.1.4'
    'H' 'H' 0.0000 0.0000
                         'International Tables Vol C Tables 4.2.6.8 and 6.1.1.4'
    'N' 'N' 0.0061 0.0033
                         'International Tables Vol C Tables 4.2.6.8 and 6.1.1.4'
    'O' 'O' 0.0106 0.0060
                         'International Tables Vol C Tables 4.2.6.8 and 6.1.1.4'
    'P' 'P' 0.1023 0.0942
                         'International Tables Vol C Tables 4.2.6.8 and 6.1.1.4'
    'Cl' 'Cl' 0.1484 0.1585
                         'International Tables Vol C Tables 4.2.6.8 and 6.1.1.4'
_computing_data_collection     'CrysAlis CCD (Oxford Diffraction, 2006)'
_computing_cell_refinement     'CrysAlis RED (Oxford Diffraction, 2006)'
_computing_data_reduction     'CrysAlis RED (Oxford Diffraction, 2006)'
_computing_structure_solution     'SHELXS97 (Sheldrick, 2008)'
_computing_structure_refinement     'SHELXL97 (Sheldrick, 2008)'
_computing_molecular_graphics     'ORTEP-3 for Windows (Farrugia, 1997)'
_computing_publication_material     'WinGX (Farrugia, 1999)'
loop_
    _atom_site_type_symbol
    _atom_site_label
    _atom_site_fract_x
    _atom_site_fract_y
    _atom_site_fract_z
    _atom_site_U_iso_or_equiv
    _atom_site_adp_type
    _atom_site_calc_flag
    _atom_site_refinement_flags
    _atom_site_occupancy
    _atom_site_disorder_assembly
    _atom_site_disorder_group
    P P1 0.285320(15) 0.522358(14) 0.42665(2) 0.00982(5) Uani d . 1 . .
    C C1 0.14518(6) 0.60952(6) 0.48883(9) 0.01181(14) Uani d . 1 . .
    C C2 0.06928(6) 0.62610(5) 0.58869(9) 0.01177(15) Uani d . 1 . .
    Cl Cl1 0.033556(15) 0.534225(14) 0.67522(3) 0.01615(5) Uani d . 1 . .
    Cl Cl2 0.104133(16) 0.701650(14) 0.71094(2) 0.01672(5) Uani d . 1 . .
    Cl Cl3 -0.015884(16) 0.668869(15) 0.49346(3) 0.01985(6) Uani d . 1 . .
    O O1 0.26191(5) 0.51406(5) 0.28033(7) 0.01480(12) Uani d . 1 . .
    O O2 0.15469(5) 0.65692(5) 0.39188(8) 0.02050(15) Uani d . 1 . .
    N N1 0.19672(5) 0.54418(5) 0.52192(8) 0.01086(13) Uani d . 1 . .
    N N2 0.35444(5) 0.59761(5) 0.45503(8) 0.01341(14) Uani d . 1 . .
    N N3 0.32000(5) 0.43758(5) 0.50197(9) 0.01413(14) Uani d . 1 . .
    C C3 0.36307(7) 0.63290(7) 0.59326(10) 0.01877(18) Uani d . 1 . .
    H H3A 0.3449 0.5908 0.6610 0.028 Uiso calc R 1 . .
    H H3B 0.3277 0.6835 0.6014 0.028 Uiso calc R 1 . .
    H H3C 0.4224 0.6479 0.6099 0.028 Uiso calc R 1 . .
    C C4 0.37770(7) 0.65551(6) 0.34435(11) 0.01709(17) Uani d . 1 . .
    H H4A 0.3434 0.7070 0.3510 0.026 Uiso calc R 1 . .
    H H4B 0.3675 0.6282 0.2556 0.026 Uiso calc R 1 . .
    H H4C 0.4378 0.6702 0.3523 0.026 Uiso calc R 1 . .
    C C5 0.40306(6) 0.42489(7) 0.56243(11) 0.01898(18) Uani d . 1 . .
    H H5A 0.4371 0.4762 0.5507 0.028 Uiso calc R 1 . .
    H H5B 0.4313 0.3774 0.5169 0.028 Uiso calc R 1 . .
    H H5C 0.3969 0.4126 0.6605 0.028 Uiso calc R 1 . .
    C C6 0.26438(7) 0.36368(6) 0.51134(12) 0.01950(19) Uani d . 1 . .
    H H6A 0.2906 0.3158 0.4636 0.029 Uiso calc R 1 . .
    H H6B 0.2098 0.3767 0.4686 0.029 Uiso calc R 1 . .
    H H6C 0.2556 0.3491 0.6081 0.029 Uiso calc R 1 . .
    H H1N 0.1961(10) 0.5241(9) 0.6005(17) 0.023(4) Uiso d . 1 . .
loop_
    _atom_site_aniso_label
    _atom_site_aniso_U_11
    _atom_site_aniso_U_22
    _atom_site_aniso_U_33
    _atom_site_aniso_U_12
    _atom_site_aniso_U_13
    _atom_site_aniso_U_23
    P1 0.01062(9) 0.01090(9) 0.00794(9) 0.00005(7) 0.00106(7) -0.00067(7)
    C1 0.0138(4) 0.0121(3) 0.0095(3) 0.0019(3) -0.0007(3) -0.0001(3)
    C2 0.0123(3) 0.0113(3) 0.0117(4) 0.0021(3) -0.0013(3) -0.0018(3)
    Cl1 0.01546(10) 0.01469(9) 0.01831(11) -0.00068(7) 0.00464(8) 0.00048(7)
    Cl2 0.02070(10) 0.01642(10) 0.01304(10) -0.00216(7) -0.00055(8) -0.00503(7)
    Cl3 0.01663(10) 0.01936(10) 0.02357(12) 0.00705(8) -0.00704(9) -0.00265(8)
    O1 0.0174(3) 0.0188(3) 0.0082(3) -0.0010(2) 0.0010(2) -0.0026(2)
    O2 0.0275(4) 0.0196(3) 0.0144(3) 0.0069(3) 0.0044(3) 0.0073(3)
    N1 0.0119(3) 0.0131(3) 0.0076(3) 0.0026(2) 0.0013(2) 0.0018(2)
    N2 0.0165(3) 0.0145(3) 0.0092(3) -0.0034(3) 0.0001(3) -0.0002(2)
    N3 0.0116(3) 0.0120(3) 0.0188(4) 0.0006(2) -0.0001(3) 0.0027(3)
    C3 0.0226(5) 0.0203(4) 0.0134(4) -0.0056(3) -0.0021(3) -0.0032(3)
    C4 0.0195(4) 0.0157(4) 0.0160(4) -0.0041(3) 0.0007(3) 0.0031(3)
    C5 0.0147(4) 0.0214(4) 0.0208(5) 0.0021(3) -0.0032(4) 0.0047(4)
    C6 0.0177(4) 0.0124(4) 0.0284(5) -0.0003(3) 0.0031(4) 0.0013(3)
_geom_special_details
;
All s.u.'s (except the s.u. in the dihedral angle between two l.s. planes) are
estimated using the full covariance matrix. The cell s.u.'s are taken into
account individually in the estimation of s.u.'s in distances, angles and
torsion angles; correlations between s.u.'s in cell parameters are only used
when they are defined by crystal symmetry. An approximate (isotropic)
treatment of cell s.u.'s is used for estimating s.u.'s involving l.s. planes.
;
loop_
    _geom_bond_atom_site_label_1
    _geom_bond_atom_site_label_2
    _geom_bond_site_symmetry_2
    _geom_bond_distance
    _geom_bond_publ_flag
    P1 O1 . 1.4780(8) ?
    P1 N3 . 1.6239(8) ?
    P1 N2 . 1.6388(8) ?
    P1 N1 . 1.7141(8) ?
    C1 O2 . 1.2151(11) ?
    C1 N1 . 1.3546(12) ?
    C1 C2 . 1.5658(13) ?
    C2 Cl3 . 1.7684(9) ?
    C2 Cl1 . 1.7723(10) ?
    C2 Cl2 . 1.7745(9) ?
    N1 H1N . 0.828(16) ?
    N2 C4 . 1.4614(13) ?
    N2 C3 . 1.4637(13) ?
    N3 C5 . 1.4518(13) ?
    N3 C6 . 1.4652(13) ?
    C3 H3A . 0.9800 ?
    C3 H3B . 0.9800 ?
    C3 H3C . 0.9800 ?
    C4 H4A . 0.9800 ?
    C4 H4B . 0.9800 ?
    C4 H4C . 0.9800 ?
    C5 H5A . 0.9800 ?
    C5 H5B . 0.9800 ?
    C5 H5C . 0.9800 ?
    C6 H6A . 0.9800 ?
    C6 H6B . 0.9800 ?
    C6 H6C . 0.9800 ?
loop_
    _geom_angle_atom_site_label_1
    _geom_angle_atom_site_label_2
    _geom_angle_atom_site_label_3
    _geom_angle_site_symmetry_1
    _geom_angle_site_symmetry_3
    _geom_angle
    _geom_angle_publ_flag
    O1 P1 N3 . . 116.53(4) ?
    O1 P1 N2 . . 113.19(4) ?
    N3 P1 N2 . . 107.40(4) ?
    O1 P1 N1 . . 109.61(4) ?
    N3 P1 N1 . . 101.37(4) ?
    N2 P1 N1 . . 107.83(4) ?
    O2 C1 N1 . . 125.55(9) ?
    O2 C1 C2 . . 118.29(8) ?
    N1 C1 C2 . . 116.12(8) ?
    C1 C2 Cl3 . . 108.70(6) ?
    C1 C2 Cl1 . . 113.68(6) ?
    Cl3 C2 Cl1 . . 108.72(5) ?
    C1 C2 Cl2 . . 106.98(6) ?
    Cl3 C2 Cl2 . . 109.28(5) ?
    Cl1 C2 Cl2 . . 109.40(5) ?
    C1 N1 P1 . . 121.03(7) ?
    C1 N1 H1N . . 120.3(11) ?
    P1 N1 H1N . . 115.7(11) ?
    C4 N2 C3 . . 114.58(8) ?
    C4 N2 P1 . . 119.89(7) ?
    C3 N2 P1 . . 119.62(7) ?
    C5 N3 C6 . . 113.97(8) ?
    C5 N3 P1 . . 127.02(7) ?
    C6 N3 P1 . . 119.00(7) ?
    N2 C3 H3A . . 109.5 ?
    N2 C3 H3B . . 109.5 ?
    H3A C3 H3B . . 109.5 ?
    N2 C3 H3C . . 109.5 ?
    H3A C3 H3C . . 109.5 ?
    H3B C3 H3C . . 109.5 ?
    N2 C4 H4A . . 109.5 ?
    N2 C4 H4B . . 109.5 ?
    H4A C4 H4B . . 109.5 ?
    N2 C4 H4C . . 109.5 ?
    H4A C4 H4C . . 109.5 ?
    H4B C4 H4C . . 109.5 ?
    N3 C5 H5A . . 109.5 ?
    N3 C5 H5B . . 109.5 ?
    H5A C5 H5B . . 109.5 ?
    N3 C5 H5C . . 109.5 ?
    H5A C5 H5C . . 109.5 ?
    H5B C5 H5C . . 109.5 ?
    N3 C6 H6A . . 109.5 ?
    N3 C6 H6B . . 109.5 ?
    H6A C6 H6B . . 109.5 ?
    N3 C6 H6C . . 109.5 ?
    H6A C6 H6C . . 109.5 ?
    H6B C6 H6C . . 109.5 ?
loop_
    _geom_torsion_atom_site_label_1
    _geom_torsion_atom_site_label_2
    _geom_torsion_atom_site_label_3
    _geom_torsion_atom_site_label_4
    _geom_torsion_site_symmetry_1
    _geom_torsion_site_symmetry_2
    _geom_torsion_site_symmetry_3
    _geom_torsion_site_symmetry_4
    _geom_torsion
    _geom_torsion_publ_flag
    O2 C1 C2 Cl3 . . . . 32.74(11) ?
    N1 C1 C2 Cl3 . . . . -149.48(7) ?
    O2 C1 C2 Cl1 . . . . 153.97(8) ?
    N1 C1 C2 Cl1 . . . . -28.25(10) ?
    O2 C1 C2 Cl2 . . . . -85.16(10) ?
    N1 C1 C2 Cl2 . . . . 92.62(8) ?
    O2 C1 N1 P1 . . . . 1.02(14) ?
    C2 C1 N1 P1 . . . . -176.58(6) ?
    O1 P1 N1 C1 . . . . -53.07(8) ?
    N3 P1 N1 C1 . . . . -176.80(7) ?
    N2 P1 N1 C1 . . . . 70.54(8) ?
    O1 P1 N2 C4 . . . . 8.18(9) ?
    N3 P1 N2 C4 . . . . 138.23(8) ?
    N1 P1 N2 C4 . . . . -113.24(8) ?
    O1 P1 N2 C3 . . . . 159.66(7) ?
    N3 P1 N2 C3 . . . . -70.29(8) ?
    N1 P1 N2 C3 . . . . 38.24(9) ?
    O1 P1 N3 C5 . . . . 118.05(9) ?
    N2 P1 N3 C5 . . . . -10.10(10) ?
    N1 P1 N3 C5 . . . . -123.08(9) ?
    O1 P1 N3 C6 . . . . -61.17(9) ?
    N2 P1 N3 C6 . . . . 170.68(7) ?
    N1 P1 N3 C6 . . . . 57.70(8) ?
loop_
    _geom_hbond_atom_site_label_D
    _geom_hbond_atom_site_label_H
    _geom_hbond_atom_site_label_A
    _geom_hbond_site_symmetry_A
    _geom_hbond_distance_DH
    _geom_hbond_distance_HA
    _geom_hbond_distance_DA
    _geom_hbond_angle_DHA
    N1 H1N O1 2_565 0.828(16) 1.968(16) 2.7586(11) 159.3(16)
data_global
_journal_date_recd_electronic     2010-04-12
_journal_date_accepted     2010-04-13
_journal_name_full     'Acta Crystallographica, Section E'
_journal_year     2010
_journal_volume     66
_journal_issue      5
_journal_page_first     o1102
_journal_page_last     o1102
_journal_paper_category     QO
_journal_coeditor_code     JH2144
_publ_contact_author_name     'Oleksiy V. Amirkhanov'
_publ_contact_author_address
;
Kyiv National Taras Shevchenko University,
Department of Chemistry,
Volodymyrska str. 64, 01601 Kyiv, Ukraine
;
_publ_contact_author_email     amirkhalex@gmail.com
_publ_contact_author_fax     '+380442393393'
_publ_contact_author_phone     '+380442393392'
_publ_section_title
;
<i>N</i>-[Bis(dimethylamino)phosphinoyl]-2,2,2-trichloroacetamide
;
loop_
    _publ_author_name
    _publ_author_address
    'Oleksiy V. Amirkhanov'
;
Kyiv National Taras Shevchenko University,
Department of Chemistry,
Volodymyrska str. 64, 01601 Kyiv, Ukraine
;
    'Olesia V. Moroz'
;
Kyiv National Taras Shevchenko University,
Department of Chemistry,
Volodymyrska str. 64, 01601 Kyiv, Ukraine
;
    'Kateryna O. Znovjyak'
;
Kyiv National Taras Shevchenko University,
Department of Chemistry,
Volodymyrska str. 64, 01601 Kyiv, Ukraine
;
    'Elizaveta A. Trush'
;
Kyiv National Taras Shevchenko University,
Department of Chemistry,
Volodymyrska str. 64, 01601 Kyiv, Ukraine
;
    'Tetyana Yu. Sliva'
;
Kyiv National Taras Shevchenko University,
Department of Chemistry,
Volodymyrska str. 64, 01601 Kyiv, Ukraine
;
_publ_section_synopsis     .
_exptl_special_details
;
All H atoms were observed in a difference Fourier map, methyl C--H atoms were
constrained to ride on their parent atoms with U~iso~ = 1.2-1.5 U~eq~(parent
atom). The highest peak is located 0.72 \%A from atom N3 and the deepest hole
is located 0.64 \%A from atom P1.
;
_refine_special_details
;
Refinement of <i>F</i>^2^ against ALL reflections. The weighted <i>R</i>-factor
wR and goodness of fit <i>S</i> are based on <i>F</i>^2^, conventional
<i>R</i>-factors <i>R</i> are based on <i>F</i>, with <i>F</i> set to zero for
negative <i>F</i>^2^. The threshold expression of <i>F</i>^2^ >
2\s(<i>F</i>^2^) is used only for calculating <i>R</i>-factors(gt) etc. and is
not relevant to the choice of reflections for refinement. <i>R</i>-factors
based on <i>F</i>^2^ are statistically about twice as large as those based on
<i>F</i>, and <i>R</i>- factors based on ALL data will be even larger.
;
