# Supplementary material for: N-[Bis(dimethyl­amino)phosphinoyl]-2,2,2-trichloro­acetamide
Source: Acta Crystallogr Sect E Struct Rep Online. 2010 Apr 17;66(Pt 5):o1102. doi: 10.1107/S1600536810013589 (PMC2979112; doi:10.1107/S1600536810013589)
Supplement: Supplementary file 2 [file e-66-o1102-Isup2.hkl]

#
# h,k,l, Fc-squared, Fo-squared, sigma(Fo-squared) and status flag
#
data_I
_shelx_title ' KI12DC in Pbca'
_shelx_refln_list_code          4
_shelx_F_calc_maximum      240.17
_exptl_crystal_F_000      1216.00
_reflns_d_resolution_high  0.6037
 
loop_
 _symmetry_equiv_pos_as_xyz
 'x, y, z'
 '-x+1/2, -y, z+1/2'
 '-x, y+1/2, -z+1/2'
 'x+1/2, -y+1/2, -z'
 '-x, -y, -z'
 'x-1/2, y, -z-1/2'
 'x, -y-1/2, z-1/2'
 '-x-1/2, y-1/2, z'
 
_cell_length_a    15.7940
_cell_length_b    15.8200
_cell_length_c     9.7390
_cell_angle_alpha  90.000
_cell_angle_beta   90.000
_cell_angle_gamma  90.000
 
_shelx_F_squared_multiplier     1.000
 
loop_
 _refln_index_h
 _refln_index_k
 _refln_index_l
 _refln_F_squared_calc
 _refln_F_squared_meas
 _refln_F_squared_sigma
 _refln_observed_status
   4   0   0       20.49       41.42      9.66 o
   6   0   0     1711.85     1956.05     54.43 o
   8   0   0    10090.01     9704.22    133.45 o
  10   0   0     1501.74     1605.01     66.18 o
  12   0   0     2765.61     2863.24     50.33 o
  14   0   0      246.72      229.20     13.67 o
  16   0   0     8052.43     8200.85     93.44 o
  18   0   0      308.39      342.32     37.64 o
  20   0   0        0.22       14.34     11.25 o
  22   0   0      421.40      369.17     29.63 o
  24   0   0     1258.04     1318.56     36.28 o
  26   0   0      241.75      263.94     40.60 o
   4   1   0      741.41      743.69     18.36 o
   6   1   0     1641.28     1619.67     23.24 o
   8   1   0     9822.29    10295.91    190.52 o
  10   1   0     4299.79     4449.96     58.24 o
  12   1   0      123.55      111.15     10.14 o
  14   1   0        7.47       12.73      4.50 o
  16   1   0     6276.85     6461.18     56.18 o
  18   1   0     3216.72     3274.93     31.67 o
  20   1   0      481.14      445.95     14.50 o
  22   1   0      158.16      128.09     13.11 o
  24   1   0      754.11      819.81     29.43 o
  26   1   0      751.12      758.54     52.89 o
   4   2   0    35904.01    33907.86    396.92 o
   6   2   0        0.42       16.70      4.96 o
   8   2   0     9408.33    10075.70    112.05 o
  10   2   0     2269.98     2176.77     22.90 o
  12   2   0     8103.08     8366.48    115.25 o
  14   2   0      238.30      227.16     17.04 o
  16   2   0     2523.97     2460.09     40.44 o
  18   2   0     1162.12     1169.51     22.27 o
  20   2   0      629.30      634.00     16.55 o
  22   2   0      184.74      165.62     14.07 o
  24   2   0      988.90     1118.81     41.27 o
  26   2   0       29.85       45.65     17.15 o
   2   3   0      738.37      729.07     11.87 o
   4   3   0     1011.85      887.57     19.27 o
   6   3   0    13785.20    14277.28    119.88 o
   8   3   0     6180.99     6005.63     96.21 o
  10   3   0     1821.71     1916.79     23.18 o
  12   3   0      838.74      880.99     17.32 o
  14   3   0        5.19       20.27      9.53 o
  16   3   0        9.25       20.02      8.49 o
  18   3   0      340.55      341.62     14.80 o
  20   3   0     1542.60     1563.42     21.69 o
  22   3   0       38.32       26.47     10.75 o
  24   3   0      376.25      404.24     28.88 o
   0   4   0     3913.23     3548.57     46.25 o
   2   4   0     4293.63     4409.17     23.01 o
   4   4   0    30608.13    30375.51    117.78 o
   6   4   0     7003.54     7141.60     73.77 o
   8   4   0     3757.53     4047.51     31.89 o
  10   4   0     5035.37     5185.96     44.09 o
  12   4   0     5430.05     5469.48     67.62 o
  14   4   0     2677.77     2717.68     35.46 o
  16   4   0     3146.83     3082.52     37.91 o
  18   4   0      521.16      524.83     14.44 o
  20   4   0        1.18        8.05      7.33 o
  22   4   0        1.16       11.54     11.25 o
  24   4   0      961.15      988.69     34.19 o
   2   5   0     9424.14     9059.72     36.32 o
   4   5   0    11430.50    10195.53     49.50 o
   6   5   0     2617.67     3173.21     39.05 o
   8   5   0    14362.20    14620.48    159.06 o
  10   5   0     2860.69     2735.15     30.02 o
  12   5   0    23970.96    23956.12    187.75 o
  14   5   0        2.42       16.14      7.25 o
  16   5   0      429.17      450.92     21.12 o
  18   5   0      614.78      600.56     20.39 o
  20   5   0      891.96      960.41     30.29 o
  22   5   0        9.28       12.26      9.71 o
  24   5   0        2.58        8.66     14.01 o
   0   6   0    56677.81    51492.58    202.88 o
   2   6   0      650.74      570.09     12.40 o
   4   6   0    24174.19    23613.63     81.07 o
   6   6   0      110.52       64.84      5.30 o
   8   6   0     6386.09     6404.59     60.64 o
  10   6   0      572.13      604.66     10.14 o
  12   6   0      591.93      626.99     14.47 o
  14   6   0      190.78      172.31     19.83 o
  16   6   0      770.10      834.47     26.04 o
  18   6   0      238.11      233.20     16.53 o
  20   6   0      793.20      785.19     30.00 o
  22   6   0     1134.20     1160.51     40.48 o
  24   6   0       14.97        8.76     14.73 o
   2   7   0     4279.73     4644.18     32.31 o
   4   7   0      614.69      460.32     12.24 o
   6   7   0     1498.82     1318.84     12.87 o
   8   7   0     5501.97     5550.03     55.61 o
  10   7   0     1299.71     1266.41     14.24 o
  12   7   0     2714.44     2662.97     26.45 o
  14   7   0     1539.33     1575.50     29.11 o
  16   7   0     3471.02     3568.54     46.62 o
  18   7   0     3123.38     3168.67     52.27 o
  20   7   0     4561.18     4861.62     92.65 o
  22   7   0       92.28       84.29     15.97 o
  24   7   0     1979.75     2099.20     60.90 o
   0   8   0     1616.26     1648.77     24.60 o
   2   8   0    11256.95    10738.72     88.77 o
   4   8   0     1060.18     1075.88     14.36 o
   6   8   0     3116.24     3278.82     43.27 o
   8   8   0        2.76       11.33      3.45 o
  10   8   0    10936.17    11033.60    123.80 o
  12   8   0      538.40      561.39     15.97 o
  14   8   0     6631.99     6942.72     83.68 o
  16   8   0       24.64       31.68      8.45 o
  18   8   0       83.66       47.31      9.71 o
  20   8   0      287.37      306.02     24.79 o
  22   8   0        1.88        3.06     12.20 o
  24   8   0      218.87      219.86     26.09 o
   2   9   0     3566.44     3481.19     48.15 o
   4   9   0     2359.41     2308.98     25.65 o
   6   9   0     5038.23     5065.48     46.32 o
   8   9   0    28675.74    28536.52    229.14 o
  10   9   0      643.93      681.72     11.09 o
  12   9   0      234.78      189.58      9.81 o
  14   9   0       10.33       22.55      7.99 o
  16   9   0      538.16      506.21     18.51 o
  18   9   0      648.12      651.54     22.70 o
  20   9   0     2277.20     2407.99     54.67 o
  22   9   0       11.59       18.35     13.79 o
  24   9   0     1889.03     1942.39     86.11 o
   0  10   0      665.54      734.90     32.33 o
   2  10   0      964.78      996.23     19.90 o
   4  10   0     6697.44     6843.13     63.62 o
   6  10   0     7019.17     7157.93     81.28 o
   8  10   0     1664.30     1622.63     15.20 o
  10  10   0     1058.36     1160.56     16.86 o
  12  10   0      389.23      332.73     11.66 o
  14  10   0      128.06      151.03     10.43 o
  16  10   0      170.19      142.31     11.91 o
  18  10   0     1632.60     1604.94     51.35 o
  20  10   0     1898.47     2055.71     42.36 o
  22  10   0       66.48       60.50     16.50 o
   2  11   0     1434.76     1410.69     17.26 o
   4  11   0    26118.08    25986.05    249.51 o
   6  11   0     1080.02     1061.42     16.33 o
   8  11   0     4594.99     4534.00     63.31 o
  10  11   0     1858.59     1870.15     19.64 o
  12  11   0     9882.15    10657.99     98.69 o
  14  11   0      150.59      129.89     12.82 o
  16  11   0        0.48        8.12      9.44 o
  18  11   0      325.90      300.77     23.02 o
  20  11   0       12.52        6.37     11.94 o
  22  11   0      645.16      617.86     31.84 o
   0  12   0     3118.66     3303.55     38.58 o
   2  12   0       16.66       15.16      3.60 o
   4  12   0     1174.48     1209.47     15.07 o
   6  12   0     3981.30     3995.19     43.46 o
   8  12   0     1945.01     1800.77     22.39 o
  10  12   0        7.90       15.81      5.96 o
  12  12   0     2920.46     2963.10     24.91 o
  14  12   0     1795.74     1854.05     31.18 o
  16  12   0      510.44      519.77     18.76 o
  18  12   0       64.77       38.99     13.88 o
  20  12   0      135.68      124.68     22.32 o
  22  12   0        3.41       21.81     17.82 o
   2  13   0     6434.10     6464.62     80.82 o
   4  13   0      976.03      916.62     13.24 o
   6  13   0     3669.49     3520.43     38.37 o
   8  13   0     5664.37     5679.53     76.79 o
  10  13   0     2612.88     2646.73     33.25 o
  12  13   0      531.15      508.10     15.29 o
  14  13   0     2267.90     2361.67     30.07 o
  16  13   0      211.68      183.89     14.55 o
  18  13   0      358.43      303.71     20.74 o
  20  13   0     1755.92     1862.91     68.91 o
  22  13   0      563.99      579.22     32.14 o
   0  14   0     3239.09     3309.45     38.99 o
   2  14   0     3409.03     3426.84     37.15 o
   4  14   0     7270.65     7342.91     36.81 o
   6  14   0     5650.66     5655.84     77.77 o
   8  14   0       59.20       48.57      7.70 o
  10  14   0      214.60      195.31     10.76 o
  12  14   0     2011.60     1992.90     29.78 o
  14  14   0      467.32      504.27     21.77 o
  16  14   0      892.36      875.93     29.41 o
  18  14   0      761.18      847.19     35.97 o
  20  14   0       69.66       67.35     19.18 o
  22  14   0      191.96      147.06     35.02 o
   2  15   0      988.34      975.60     13.99 o
   4  15   0     1999.55     1898.78     32.75 o
   6  15   0     2724.66     2710.90     29.62 o
   8  15   0      935.56      992.85     18.39 o
  10  15   0      970.05     1003.92     20.93 o
  12  15   0      762.39      763.05     20.04 o
  14  15   0      423.23      395.27     23.51 o
  16  15   0      167.86      173.24     20.56 o
  18  15   0        6.69       17.80     11.57 o
  20  15   0       16.80       27.36     20.15 o
   0  16   0     5343.62     5539.31     62.56 o
   2  16   0      495.34      505.43     20.28 o
   4  16   0     1443.63     1566.66     39.91 o
   6  16   0     1306.55     1330.18     39.56 o
   8  16   0      145.93      114.08     10.03 o
  10  16   0      271.52      233.14     13.98 o
  12  16   0     3219.25     3407.16     54.61 o
  14  16   0        5.25       19.46     17.46 o
  16  16   0     3306.48     3534.04     52.99 o
  18  16   0      406.64      426.33     27.15 o
  20  16   0       48.70       76.31     26.26 o
   2  17   0       20.16       22.50      5.93 o
   4  17   0     2824.69     2941.87     35.90 o
   6  17   0     1764.65     1873.29     55.06 o
   8  17   0        2.82       10.89      8.30 o
  10  17   0      175.31      165.02     13.53 o
  12  17   0     1424.75     1480.33     28.02 o
  14  17   0      421.88      421.07     24.33 o
  16  17   0       47.97       47.55     16.99 o
  18  17   0     1188.01     1258.69     39.17 o
   0  18   0     2125.13     2187.73     31.10 o
   2  18   0      577.56      602.35     19.71 o
   4  18   0        1.19       14.84      8.57 o
   6  18   0     4372.04     4702.68    109.52 o
   8  18   0       15.18       25.97      9.08 o
  10  18   0      109.69      109.05     13.00 o
  12  18   0     2119.00     2320.39     43.53 o
  14  18   0      321.50      329.04     26.57 o
  16  18   0     1404.78     1436.96     40.04 o
  18  18   0      193.68      166.44     22.83 o
   2  19   0     1058.78     1018.12     27.93 o
   4  19   0      801.05      795.24     21.43 o
   6  19   0     2608.40     2803.96    110.75 o
   8  19   0       83.95       60.67     13.43 o
  10  19   0     5300.43     5705.53     50.31 o
  12  19   0     2409.81     2608.50     46.28 o
  14  19   0      873.46      904.67     35.03 o
  16  19   0        2.32       25.61     16.99 o
   0  20   0      697.29      598.79     72.60 o
   2  20   0      109.04       65.94     12.32 o
   4  20   0     6667.98     7116.53    183.83 o
   6  20   0       55.95       61.54     11.40 o
   8  20   0      185.17      148.13     17.48 o
  10  20   0       16.17       15.77     12.40 o
  12  20   0       62.99       32.35      9.41 o
  14  20   0     1008.18     1015.09     36.53 o
  16  20   0       90.36       75.50     20.86 o
   2  21   0      302.40      253.98     27.04 o
   4  21   0      359.09      381.16     31.63 o
   6  21   0     3633.56     3964.28     43.55 o
   8  21   0      153.56      147.24     18.98 o
  10  21   0      630.90      607.64     23.24 o
  12  21   0      185.28      195.79     21.67 o
  14  21   0       13.95       12.75     15.40 o
   2  22   0       74.33       67.40     21.53 o
   4  22   0      229.31      237.74     28.96 o
   6  22   0      147.44      119.71     14.42 o
   8  22   0       40.36       37.68     14.08 o
  10  22   0      714.30      738.89     25.51 o
  12  22   0      194.73      158.09     21.87 o
   4  23   0      640.38      672.65     44.23 o
   6  23   0       49.74       52.06     15.58 o
   8  23   0       16.49       14.32     11.31 o
  10  23   0        7.52       14.15     13.21 o
  12  23   0        5.12       24.24     20.24 o
   4  24   0        2.97       19.15     27.43 o
   6  24   0       10.96       12.72     15.66 o
   8  24   0       54.32       35.26     14.45 o
  10  24   0      117.48       95.64     20.42 o
   4  25   0      161.31      124.47     23.68 o
   6  25   0       41.34       33.97     22.26 o
   2   1   1     9992.63     9824.87    141.73 o
   3   1   1    33900.78    31860.79    274.76 o
   4   1   1     2493.51     2529.18     27.19 o
   5   1   1      849.16      864.72     12.09 o
   6   1   1    15521.41    15614.55    135.98 o
   7   1   1     6922.27     7047.65     81.77 o
   8   1   1       64.12       85.78      6.49 o
   9   1   1     3160.88     3143.84     26.47 o
  10   1   1     9309.69     9438.64     79.67 o
  11   1   1     1096.41     1075.21     12.18 o
  12   1   1      320.68      313.54      7.92 o
  13   1   1     1150.01     1083.26     13.18 o
  14   1   1      146.97      127.19      7.14 o
  15   1   1        0.73       11.76      3.14 o
  16   1   1      375.03      366.20      8.63 o
  17   1   1      291.70      248.69      7.60 o
  18   1   1      323.44      308.67      8.75 o
  19   1   1      722.26      687.58     11.72 o
  20   1   1      108.47      105.97      7.88 o
  21   1   1       15.53       16.17      7.79 o
  22   1   1      634.05      606.59     15.07 o
  23   1   1     1864.00     1947.52     26.15 o
  24   1   1      407.97      388.84     15.71 o
  25   1   1      437.59      425.05     16.79 o
  26   1   1      206.51      166.13     15.04 o
   1   2   1    13847.30    13225.12     66.64 o
   2   2   1     8549.32     8444.42     40.82 o
   3   2   1     7981.21     7842.88     53.89 o
   4   2   1       17.38       42.56      3.72 o
   5   2   1    22024.30    22039.07    159.95 o
   6   2   1     1232.27     1281.14     11.39 o
   7   2   1       50.93       81.85      7.99 o
   8   2   1      400.10      419.35      8.35 o
   9   2   1      141.86      199.89      5.46 o
  10   2   1      646.65      623.77      9.55 o
  11   2   1     2395.90     2495.34     31.36 o
  12   2   1      217.98      206.30      7.43 o
  13   2   1    10691.64    10656.65     76.03 o
  14   2   1     1638.72     1659.70     15.99 o
  15   2   1       24.65       26.38      4.39 o
  16   2   1      183.39      175.77      7.45 o
  17   2   1      768.10      751.37     11.90 o
  18   2   1       39.29       27.44      5.03 o
  19   2   1     1791.00     1853.45     20.12 o
  20   2   1        5.58       19.96      6.77 o
  21   2   1       50.28       39.44      7.99 o
  22   2   1       12.88       17.30      6.57 o
  23   2   1      645.25      654.96     15.91 o
  24   2   1       97.60       82.27     11.49 o
  25   2   1      511.34      490.40     20.16 o
  26   2   1        6.16       45.19     32.82 o
   1   3   1    13238.51    12610.35     85.40 o
   2   3   1      642.78      576.83      8.86 o
   3   3   1     1205.31     1125.94     11.78 o
   4   3   1     5340.50     5413.96     40.68 o
   5   3   1     8745.56     8789.05     65.98 o
   6   3   1    24213.54    24023.71    161.45 o
   7   3   1      133.91      142.25      5.50 o
   8   3   1     6165.47     6012.99     58.18 o
   9   3   1     4143.76     4224.16     35.12 o
  10   3   1     2928.53     2979.85     24.94 o
  11   3   1     1046.17     1073.60     12.78 o
  12   3   1     2704.18     2766.67     21.18 o
  13   3   1     3351.00     3280.25     31.88 o
  14   3   1      527.24      493.78     11.15 o
  15   3   1       83.07       84.01      5.79 o
  16   3   1      252.10      230.21      7.91 o
  17   3   1      179.80      171.02      8.04 o
  18   3   1      221.33      209.18     11.04 o
  19   3   1     1442.13     1463.27     17.22 o
  20   3   1     1021.44     1007.49     22.21 o
  21   3   1     1692.47     1764.94     21.94 o
  22   3   1     1119.07     1149.12     18.31 o
  23   3   1        0.04       13.06      7.09 o
  24   3   1      138.10      147.94     12.41 o
  25   3   1     1614.47     1631.67     35.98 o
   0   4   1     1135.03     1116.30     14.38 o
   1   4   1     1063.60      972.05      9.89 o
   2   4   1     4136.61     4165.78     30.56 o
   3   4   1     5493.39     5510.30     76.78 o
   4   4   1     7120.93     7222.74     88.15 o
   5   4   1    12130.33    12165.72    102.23 o
   6   4   1    11843.68    12016.19     80.85 o
   7   4   1     6908.76     6649.97     56.04 o
   8   4   1     1328.11     1312.77      9.10 o
   9   4   1     5816.45     6099.02     50.60 o
  10   4   1     7217.30     7336.28     49.86 o
  11   4   1     6430.20     6465.33     47.96 o
  12   4   1      681.88      695.84      9.80 o
  13   4   1      195.01      166.27      6.73 o
  14   4   1        1.73       16.15      4.27 o
  15   4   1     5623.17     5703.37     50.14 o
  16   4   1       11.31       16.34      4.80 o
  17   4   1     1198.11     1174.53     15.98 o
  18   4   1     1661.77     1704.48     27.43 o
  19   4   1      136.12      116.39      8.46 o
  20   4   1     1012.55     1025.52     17.20 o
  21   4   1      362.39      345.34     13.02 o
  22   4   1        0.56       10.21      7.05 o
  23   4   1        9.64        0.51      7.60 o
  24   4   1      489.33      498.44     22.76 o
  25   4   1       30.79       39.58     16.69 o
   1   5   1    11317.56    10883.63     38.11 o
   2   5   1    18459.15    17862.96    204.71 o
   3   5   1     2076.84     1949.95     28.29 o
   4   5   1     1493.72     1445.50     11.14 o
   5   5   1      187.41      186.80      5.66 o
   6   5   1       72.70       80.99      4.73 o
   7   5   1     9406.76    10107.84     88.02 o
   8   5   1     5073.69     5197.25     30.78 o
   9   5   1        2.59        0.91     15.21 o
  10   5   1     5741.41     5785.70     32.96 o
  11   5   1     2431.80     2490.23     17.55 o
  12   5   1     2479.58     2430.00     20.09 o
  13   5   1      407.08      410.71      7.66 o
  14   5   1      648.71      659.57     11.38 o
  15   5   1      983.39      935.40     13.78 o
  16   5   1     1705.70     1692.21     17.82 o
  17   5   1       28.48       26.23      6.79 o
  18   5   1     1042.90     1057.03     18.13 o
  19   5   1      471.70      443.83     14.71 o
  20   5   1        0.29        7.48     10.53 o
  21   5   1      722.12      719.62     17.07 o
  22   5   1       43.53       39.30      9.31 o
  23   5   1      462.64      414.75     22.27 o
  24   5   1        4.45       12.79     10.62 o
  25   5   1        4.97       25.08     13.98 o
   0   6   1    14596.00    14024.53    106.72 o
   1   6   1     2146.99     1925.75     16.96 o
   2   6   1    13289.93    13030.43     58.21 o
   3   6   1    10072.11    10041.90     63.27 o
   4   6   1     3010.57     3013.56     36.00 o
   5   6   1    14313.04    14938.55     90.96 o
   6   6   1       28.41       45.33      4.12 o
   7   6   1        2.24       15.77      2.34 o
   8   6   1      692.66      700.82      6.59 o
   9   6   1      520.74      514.61      8.13 o
  10   6   1      538.16      526.81      8.50 o
  11   6   1     7113.46     7113.50     47.49 o
  12   6   1     1005.07     1018.71     10.77 o
  13   6   1        8.02       15.68      3.51 o
  14   6   1     8929.38     9154.69     55.26 o
  15   6   1       22.83       40.51      7.04 o
  16   6   1     1949.30     1954.29     28.20 o
  17   6   1     1815.30     1841.73     27.48 o
  18   6   1       77.49       52.02      8.61 o
  19   6   1       56.84       34.67      8.00 o
  20   6   1      227.43      217.78     14.83 o
  21   6   1       19.76       20.96      6.78 o
  22   6   1       34.12       37.27     12.92 o
  23   6   1      659.19      668.01     21.69 o
  24   6   1      123.24       89.18     14.75 o
  25   6   1        0.03       13.73     10.01 o
   1   7   1     2758.26     3084.11     37.37 o
   2   7   1     2545.07     2469.69     19.11 o
   3   7   1      808.95      653.25      9.46 o
   4   7   1      339.04      301.12      6.95 o
   5   7   1       30.49       30.33      2.92 o
   6   7   1     4884.44     4804.00     32.51 o
   7   7   1     3834.14     3970.47     22.51 o
   8   7   1       12.65       26.65      2.78 o
   9   7   1     4438.54     4521.49     24.86 o
  10   7   1      215.80      228.94      5.85 o
  11   7   1     2691.67     2688.94     14.96 o
  12   7   1     1445.13     1467.75     12.39 o
  13   7   1       29.25       37.13      5.40 o
  14   7   1       49.61       55.39      5.72 o
  15   7   1       64.53       50.07      6.16 o
  16   7   1      173.35      165.16      9.87 o
  17   7   1       41.82       44.18      8.21 o
  18   7   1      683.57      686.62     19.00 o
  19   7   1      299.06      303.90     13.29 o
  20   7   1       23.04       11.90      7.83 o
  21   7   1        0.69        6.64      9.99 o
  22   7   1      526.07      483.98     30.32 o
  23   7   1      162.84      157.55     14.22 o
  24   7   1        4.57       -2.22     11.37 o
  25   7   1      191.30      134.30     29.30 o
   0   8   1     2536.06     2522.65     39.31 o
   1   8   1     4894.05     4507.50     29.77 o
   2   8   1     9446.75     9504.99     66.39 o
   3   8   1     1770.98     1785.17     15.88 o
   4   8   1     3208.38     3118.82     23.15 o
   5   8   1      351.02      383.10      5.85 o
   6   8   1     3371.95     3373.23     23.84 o
   7   8   1      108.59       93.02      4.12 o
   8   8   1     1861.42     1844.23     12.03 o
   9   8   1     3458.85     3358.82     14.80 o
  10   8   1     2706.68     2654.32     17.22 o
  11   8   1      709.98      678.82      9.07 o
  12   8   1      587.23      576.55      9.05 o
  13   8   1     3531.33     3557.20     24.76 o
  14   8   1      645.87      658.15     11.58 o
  15   8   1       74.29       64.63      6.97 o
  16   8   1      183.13      163.20     10.96 o
  17   8   1     2529.81     2604.77     35.15 o
  18   8   1     2433.55     2528.83     30.71 o
  19   8   1      289.23      287.64     15.16 o
  20   8   1      270.16      274.43     16.96 o
  21   8   1      698.22      647.91     21.05 o
  22   8   1       56.33       50.73     15.46 o
  23   8   1     1459.05     1550.71     35.54 o
  24   8   1       47.36       47.38     12.74 o
   1   9   1     4336.70     4091.41     25.88 o
   2   9   1     1058.26     1037.29      9.95 o
   3   9   1     2954.33     3018.07     14.17 o
   4   9   1      352.21      342.59      5.81 o
   5   9   1     9996.00    10190.17     52.36 o
   6   9   1      287.93      258.26      5.96 o
   7   9   1     1639.29     1585.35     11.03 o
   8   9   1     1830.16     1895.18     12.62 o
   9   9   1     1732.50     1708.15     11.96 o
  10   9   1      212.98      197.11      5.80 o
  11   9   1      111.87      112.67      5.76 o
  12   9   1      182.32      167.12      6.82 o
  13   9   1      214.56      186.03      7.05 o
  14   9   1      508.49      487.53     12.70 o
  15   9   1        9.61       16.34      4.92 o
  16   9   1      139.80      136.69      9.45 o
  17   9   1      878.40      914.82     21.31 o
  18   9   1       72.00       68.13      9.54 o
  19   9   1        0.46        6.03      7.76 o
  20   9   1      115.87       98.36     12.95 o
  21   9   1      271.29      262.46     18.50 o
  22   9   1      363.13      312.83     17.82 o
  23   9   1      269.77      236.51     17.07 o
  24   9   1        8.63       17.43     10.51 o
   0  10   1     1989.10     1877.29     19.42 o
   1  10   1     9052.66     9224.56     75.45 o
   2  10   1     9629.84     9620.44     67.22 o
   3  10   1      378.51      396.46      7.83 o
   4  10   1      609.85      601.69      7.77 o
   5  10   1     3028.51     2868.50     18.89 o
   6  10   1      684.14      726.37      8.16 o
   7  10   1     3302.72     3141.77     21.64 o
   8  10   1       83.72       88.57      4.35 o
   9  10   1      107.79      151.75      5.41 o
  10  10   1      357.45      331.96      6.70 o
  11  10   1     7032.76     7188.42     48.40 o
  12  10   1      172.46      160.56      7.13 o
  13  10   1       59.20       50.49      6.03 o
  14  10   1     1407.03     1444.55     16.93 o
  15  10   1     4291.90     4506.44     40.55 o
  16  10   1      167.71      161.07      9.93 o
  17  10   1      125.93      109.32      9.69 o
  18  10   1      676.93      673.42     18.65 o
  19  10   1      454.74      434.46     20.83 o
  20  10   1       19.66       11.72     10.17 o
  21  10   1       78.47       55.95     12.12 o
  22  10   1        0.15       -0.34     10.10 o
  23  10   1       87.21       67.66     13.28 o
   1  11   1        2.96       12.05      2.19 o
   2  11   1        4.06       11.00      1.92 o
   3  11   1      822.24      834.02      8.12 o
   4  11   1     1245.33     1245.36     11.10 o
   5  11   1      291.10      247.69      5.43 o
   6  11   1     1918.05     1884.70     20.41 o
   7  11   1     1526.64     1608.04     12.79 o
   8  11   1     1158.42     1153.93     11.34 o
   9  11   1     1220.33     1083.64     10.35 o
  10  11   1       54.36       64.91      5.15 o
  11  11   1      169.97      184.24      7.21 o
  12  11   1      461.06      454.34     10.12 o
  13  11   1      693.95      704.28     11.95 o
  14  11   1       10.73       20.41      5.18 o
  15  11   1        0.17        0.74     36.28 o
  16  11   1        1.08        3.98      5.40 o
  17  11   1      955.55      982.98     17.34 o
  18  11   1      104.89       95.76     11.99 o
  19  11   1       30.34       25.21      9.64 o
  20  11   1       75.73       54.94     10.92 o
  21  11   1        0.10       -7.48     10.29 o
  22  11   1      485.89      485.81     20.72 o
  23  11   1       25.67       32.79     12.81 o
   0  12   1      552.52      613.71     10.15 o
   1  12   1     7944.20     8010.46     49.35 o
   2  12   1     4337.76     4369.33     31.60 o
   3  12   1     1341.54     1279.97     11.14 o
   4  12   1     1907.52     1960.56     14.26 o
   5  12   1      521.53      535.58     11.06 o
   6  12   1       72.67       79.07      4.99 o
   7  12   1       61.62       40.46      4.70 o
   8  12   1       46.18       32.45      4.44 o
   9  12   1       18.14       15.52      3.45 o
  10  12   1       45.66       43.63      4.82 o
  11  12   1      470.66      441.31      9.56 o
  12  12   1       89.35       83.80      6.19 o
  13  12   1      284.43      286.79      8.99 o
  14  12   1     2541.33     2642.52     30.49 o
  15  12   1      543.65      554.20     12.90 o
  16  12   1       92.58       82.03      8.95 o
  17  12   1     1040.08     1039.87     18.11 o
  18  12   1       10.60       21.88      9.17 o
  19  12   1       51.43       34.65      8.39 o
  20  12   1       10.00       10.38      9.89 o
  21  12   1      258.57      244.88     19.37 o
  22  12   1       22.28       36.02     21.41 o
  23  12   1        2.82       23.46     29.39 o
   1  13   1     1169.26     1139.33     12.40 o
   2  13   1     4044.25     4056.32     29.61 o
   3  13   1      132.91      128.41      5.02 o
   4  13   1     1997.95     1953.87     18.71 o
   5  13   1      475.07      489.62      9.09 o
   6  13   1      601.28      563.13      9.71 o
   7  13   1      229.24      217.40      7.15 o
   8  13   1      176.66      160.93      6.37 o
   9  13   1        7.01       12.69      3.99 o
  10  13   1      621.25      613.91     10.63 o
  11  13   1       39.89       29.72      5.65 o
  12  13   1     1552.98     1627.83     22.75 o
  13  13   1      742.06      779.71     13.28 o
  14  13   1      311.75      283.89     10.91 o
  15  13   1       22.23       14.68      5.64 o
  16  13   1      238.51      235.75     11.52 o
  17  13   1        0.09        9.61      7.36 o
  18  13   1     1435.02     1544.78     27.73 o
  19  13   1       61.20       63.61     11.96 o
  20  13   1       12.89       10.53      9.60 o
  21  13   1      404.35      393.26     19.91 o
  22  13   1       12.17       28.39     16.16 o
   0  14   1    11089.06    11178.17    122.43 o
   1  14   1     2351.97     2310.92     17.68 o
   2  14   1      650.45      662.51      9.08 o
   3  14   1     3985.40     4095.17     27.08 o
   4  14   1     1141.62     1112.33     14.26 o
   5  14   1      267.27      227.48      7.19 o
   6  14   1     1613.95     1637.42     23.09 o
   7  14   1       82.88       63.40      5.85 o
   8  14   1     1027.30     1042.35     13.29 o
   9  14   1      148.72      142.94      7.02 o
  10  14   1      834.88      817.90     12.27 o
  11  14   1      271.82      265.20     11.47 o
  12  14   1       43.96       37.93      6.46 o
  13  14   1     1974.63     1950.57     27.07 o
  14  14   1        8.31        7.59      6.56 o
  15  14   1        2.78        1.74      8.46 o
  16  14   1      116.16      109.79     11.75 o
  17  14   1     1697.52     1723.13     27.32 o
  18  14   1      399.54      382.46     16.78 o
  19  14   1        9.59       13.80     14.20 o
  20  14   1       95.86       77.86     13.18 o
  21  14   1      514.65      520.16     21.03 o
  22  14   1       84.72       82.00     21.08 o
   1  15   1     3557.60     3585.84     23.13 o
   2  15   1      200.48      194.20      6.78 o
   3  15   1     1837.83     1875.01     25.17 o
   4  15   1        0.01       11.50      3.57 o
   5  15   1     3164.18     3177.08     35.30 o
   6  15   1     4075.06     4200.40     35.44 o
   7  15   1     2500.96     2601.07     33.86 o
   8  15   1     3580.86     3702.26     35.37 o
   9  15   1       20.06       21.30      4.66 o
  10  15   1     1390.76     1425.20     25.51 o
  11  15   1      227.79      228.71     10.85 o
  12  15   1      142.72      123.43      8.36 o
  13  15   1       84.29       78.27      8.75 o
  14  15   1       49.44       37.51      8.27 o
  15  15   1      513.95      520.64     22.15 o
  16  15   1      444.13      427.96     22.41 o
  17  15   1       15.91       16.42     10.80 o
  18  15   1       20.32       17.39     13.76 o
  19  15   1     1355.78     1395.54     43.52 o
  20  15   1      581.98      595.05     29.24 o
   0  16   1       14.47       22.25      5.34 o
   1  16   1       74.89       59.38      4.90 o
   2  16   1      713.71      716.92     10.65 o
   3  16   1        7.97       19.82      4.06 o
   4  16   1     3872.16     3991.89     46.25 o
   5  16   1      745.78      777.11     12.09 o
   6  16   1       92.52       75.62      8.13 o
   7  16   1       43.17       47.44      6.31 o
   8  16   1      203.19      171.22      8.96 o
   9  16   1       63.93       49.14      6.76 o
  10  16   1      782.37      803.22     14.02 o
  11  16   1     2089.03     2193.40     38.12 o
  12  16   1      167.88      170.51     11.20 o
  13  16   1       34.66       30.70      7.86 o
  14  16   1      281.18      248.21     13.84 o
  15  16   1     1209.02     1204.34     45.07 o
  16  16   1        7.59       13.11      9.16 o
  17  16   1       20.78       19.82      9.94 o
  18  16   1      152.98      176.05     19.25 o
  19  16   1     1660.18     1812.89     43.31 o
  20  16   1      266.01      243.16     21.66 o
   1  17   1      295.02      267.89      8.92 o
   2  17   1     2554.53     2653.91     27.18 o
   3  17   1        0.63        0.74      8.46 o
   4  17   1      775.18      791.66     19.49 o
   5  17   1      948.13      903.07     15.85 o
   6  17   1      149.81      129.57      8.32 o
   7  17   1        3.90       10.95      4.21 o
   8  17   1      111.68      104.61      7.59 o
   9  17   1     1683.49     1803.62     24.53 o
  10  17   1     1758.39     1778.30     19.56 o
  11  17   1      190.75      191.66     11.46 o
  12  17   1     1404.63     1453.81     21.76 o
  13  17   1     1609.71     1698.36     24.14 o
  14  17   1       25.59       30.21      9.39 o
  15  17   1      955.65     1002.72     28.95 o
  16  17   1      390.67      398.80     19.57 o
  17  17   1       29.06       39.68     11.86 o
  18  17   1      693.61      722.73     23.36 o
  19  17   1      268.94      271.77     18.22 o
   0  18   1     2435.89     2589.26     40.27 o
   1  18   1      346.59      321.39      9.97 o
   2  18   1       89.81       87.29      7.80 o
   3  18   1      668.11      652.10     15.44 o
   4  18   1      571.72      534.26     16.70 o
   5  18   1      591.54      609.98     15.21 o
   6  18   1      585.14      576.31     13.18 o
   7  18   1      224.33      196.51      9.55 o
   8  18   1       58.75       48.73      6.12 o
   9  18   1      265.79      258.78     10.85 o
  10  18   1      423.44      398.57     14.33 o
  11  18   1       93.71       82.93     11.16 o
  12  18   1      117.79      123.30     16.11 o
  13  18   1      899.48      937.18     20.29 o
  14  18   1     1174.29     1296.69     26.21 o
  15  18   1       63.43       68.03     12.28 o
  16  18   1      830.41      818.30     26.62 o
  17  18   1       50.80       56.98     13.81 o
  18  18   1        0.20       17.45     10.47 o
   1  19   1      207.35      192.00     10.27 o
   2  19   1       48.77       48.24      7.94 o
   3  19   1     1182.28     1168.58     38.71 o
   4  19   1       22.11       22.17      6.01 o
   5  19   1      562.64      561.10     14.03 o
   6  19   1     2284.59     2379.70     36.13 o
   7  19   1      314.44      293.02     17.33 o
   8  19   1      393.69      390.07     12.73 o
   9  19   1     1318.42     1420.11     20.43 o
  10  19   1       73.61       53.43      9.35 o
  11  19   1      293.83      262.25     13.99 o
  12  19   1      186.53      140.22     11.92 o
  13  19   1      148.03      150.68     13.47 o
  14  19   1       21.40       30.84      9.74 o
  15  19   1       22.70       22.77     12.54 o
  16  19   1       49.65       52.69     13.65 o
  17  19   1      473.58      469.47     20.16 o
   0  20   1     2038.13     2123.47     69.31 o
   1  20   1       59.49       51.68      7.80 o
   2  20   1       83.55       78.93      9.03 o
   3  20   1      500.78      505.75     17.82 o
   4  20   1      539.04      563.15     19.33 o
   5  20   1      143.95      126.64      9.23 o
   6  20   1       99.09      103.66     12.36 o
   7  20   1     1994.18     2152.80     25.91 o
   8  20   1       19.19       20.51      6.40 o
   9  20   1       92.35       83.05      9.10 o
  10  20   1      462.67      467.66     15.21 o
  11  20   1      746.52      782.01     19.41 o
  12  20   1      344.93      321.63     15.82 o
  13  20   1      643.12      660.11     19.11 o
  14  20   1      120.79       80.06     17.53 o
  15  20   1        1.60        4.02     10.70 o
  16  20   1      152.41      131.67     16.18 o
   1  21   1      625.94      663.95     25.73 o
   2  21   1       11.74       16.96     10.71 o
   3  21   1     1538.11     1643.02     35.52 o
   4  21   1       11.93       13.40     13.38 o
   5  21   1       36.45       32.68      8.77 o
   6  21   1      484.27      466.72     18.95 o
   7  21   1     2587.81     2834.01     43.52 o
   8  21   1       32.32       33.48      7.54 o
   9  21   1      248.01      243.84     12.40 o
  10  21   1      119.80      128.62     11.15 o
  11  21   1        2.60       13.64      8.16 o
  12  21   1       78.04       61.37     10.41 o
  13  21   1      277.67      264.69     15.53 o
  14  21   1        1.14       13.71     11.74 o
  15  21   1       40.27       74.80     22.38 o
   1  22   1       21.08       23.49     16.50 o
   2  22   1      184.00      185.20     18.31 o
   3  22   1        5.47        0.11     12.11 o
   4  22   1      556.73      551.89     22.20 o
   5  22   1       93.02       83.23     11.51 o
   6  22   1       45.51       38.09     11.84 o
   7  22   1      118.17      106.13     18.18 o
   8  22   1       11.36       19.61      9.26 o
   9  22   1      343.76      358.72     14.47 o
  10  22   1      702.69      705.36     17.83 o
  11  22   1      138.91      136.10     12.49 o
  12  22   1      181.78      176.06     17.15 o
  13  22   1       96.86      118.02     24.89 o
   2  23   1      305.79      275.27     34.15 o
   3  23   1       29.67       14.68      9.80 o
   4  23   1       46.08       46.16     12.26 o
   5  23   1     2005.91     2225.65     32.47 o
   6  23   1      102.77       99.27     14.57 o
   7  23   1      684.86      701.89     20.86 o
   8  23   1      747.92      784.17     21.41 o
   9  23   1      434.14      454.43     18.58 o
  10  23   1      269.36      271.10     18.76 o
  11  23   1      237.44      218.41     15.58 o
  12  23   1       26.08       27.05     17.16 o
   3  24   1        0.62       19.96     23.47 o
   4  24   1       91.14       83.30     13.40 o
   5  24   1      115.69       98.02     15.07 o
   6  24   1      107.21      103.66     12.74 o
   7  24   1       24.90       34.03     10.87 o
   8  24   1       33.21       43.70     11.84 o
   9  24   1      236.86      233.75     17.16 o
  10  24   1        5.67        9.77     17.49 o
   3  25   1      496.36      523.72     49.34 o
   4  25   1      717.10      745.01     38.17 o
   5  25   1      845.47      944.53     35.04 o
   6  25   1      102.22       83.51     11.96 o
   7  25   1      275.94      254.87     27.54 o
   0   0   2    57682.87    50649.79    398.66 o
   1   0   2     2183.63     2333.34     16.39 o
   2   0   2     8581.46     7720.55    132.43 o
   3   0   2    38852.29    36531.95    609.09 o
   4   0   2     7043.37     6434.58     98.38 o
   5   0   2    10635.38    10679.15    149.13 o
   6   0   2    29806.04    31127.33    464.95 o
   7   0   2      579.61      544.59     14.23 o
   8   0   2     1325.74     1455.13     21.84 o
   9   0   2       21.59       15.51      4.93 o
  10   0   2      815.22      849.64     23.97 o
  11   0   2     1502.14     1465.10     17.17 o
  12   0   2      453.69      430.50     14.96 o
  13   0   2     6251.28     6592.40     50.80 o
  14   0   2    15146.21    15404.20    106.54 o
  15   0   2     1782.64     1808.57     29.31 o
  16   0   2      169.62      154.44      9.22 o
  17   0   2      146.65      115.80      8.36 o
  18   0   2      344.09      331.60     12.82 o
  19   0   2     1052.99     1098.56     23.35 o
  20   0   2      223.99      204.94     17.43 o
  21   0   2      118.56       84.27     19.58 o
  22   0   2        3.28        0.28     11.14 o
  23   0   2        5.26       17.96     17.25 o
  24   0   2      321.92      331.75     27.05 o
  25   0   2      750.36      746.13     27.81 o
   1   1   2     6368.39     6310.27     52.26 o
   2   1   2     3053.11     3075.09     41.84 o
   3   1   2      263.47      296.93      6.56 o
   4   1   2    10089.49    10124.30    111.08 o
   5   1   2     4177.90     4320.67     32.04 o
   6   1   2      163.19      164.87      8.66 o
   7   1   2     3645.38     3870.64     34.80 o
   8   1   2      154.95      183.25      7.91 o
   9   1   2     2420.06     2499.35     23.95 o
  10   1   2     5412.04     5432.21     31.05 o
  11   1   2       53.59       61.64      4.93 o
  12   1   2     8509.63     8609.31     61.61 o
  13   1   2     1223.45     1243.70     13.36 o
  14   1   2     2031.44     2049.65     19.59 o
  15   1   2      403.83      381.29      9.08 o
  16   1   2      271.96      249.16      9.88 o
  17   1   2       20.75       20.03      4.59 o
  18   1   2       20.58       22.44      5.74 o
  19   1   2       33.08       24.85      5.07 o
  20   1   2     1537.18     1538.74     24.08 o
  21   1   2       59.54       53.94      9.52 o
  22   1   2      556.74      547.91     19.25 o
  23   1   2       45.31       15.58     12.09 o
  24   1   2      270.07      254.78     15.80 o
  25   1   2       14.30        9.72      9.26 o
   0   2   2     5068.17     4779.68     43.57 o
   1   2   2     3361.75     3344.62     36.67 o
   2   2   2    16241.22    15546.03    146.13 o
   3   2   2    10184.11    10342.02    101.45 o
   4   2   2    32631.76    32338.97    261.25 o
   5   2   2       30.49       39.12      3.78 o
   6   2   2     1797.02     1521.99     21.35 o
   7   2   2    10068.13    10190.09    148.89 o
   8   2   2     3427.72     3813.15     26.07 o
   9   2   2     3483.28     3507.57     19.64 o
  10   2   2    10282.52    10454.94     76.83 o
  11   2   2       88.14      103.15      4.40 o
  12   2   2      808.39      789.84      8.52 o
  13   2   2     1325.08     1343.92     11.73 o
  14   2   2      302.41      294.06      7.70 o
  15   2   2      815.03      832.69     10.83 o
  16   2   2      122.69       98.54      6.94 o
  17   2   2      406.36      373.69     14.59 o
  18   2   2     1503.74     1490.30     17.70 o
  19   2   2     1035.08     1043.39     26.60 o
  20   2   2      898.55      891.53     16.22 o
  21   2   2      633.68      670.14     19.42 o
  22   2   2       24.63       26.86      9.04 o
  23   2   2      333.21      345.26     19.30 o
  24   2   2       47.28       38.79      8.84 o
  25   2   2      411.42      360.64     15.65 o
   1   3   2     5843.00     5734.40     60.10 o
   2   3   2    11807.73    11559.38    106.93 o
   3   3   2      851.27      855.58      9.50 o
   4   3   2      421.38      468.05      6.80 o
   5   3   2     2855.29     2789.28     25.22 o
   6   3   2     1177.31     1004.40     13.58 o
   7   3   2     2476.62     2592.02     23.34 o
   8   3   2     4524.16     4735.12     30.88 o
   9   3   2        0.41        9.79      2.79 o
  10   3   2     1715.40     1768.15     14.10 o
  11   3   2      798.16      767.45      8.85 o
  12   3   2     1741.10     1776.32     13.89 o
  13   3   2       62.52       75.64      5.64 o
  14   3   2       62.22       59.10      5.43 o
  15   3   2       78.12       87.02      6.39 o
  16   3   2      635.52      613.62     12.15 o
  17   3   2      610.35      573.31     12.73 o
  18   3   2      248.92      236.41     11.03 o
  19   3   2       67.58       55.44      8.54 o
  20   3   2        1.37       14.70      6.86 o
  21   3   2      217.87      191.54     13.86 o
  22   3   2     1525.42     1613.03     23.96 o
  23   3   2       32.62       18.95     11.45 o
  24   3   2        9.62       17.46      9.89 o
  25   3   2        6.98       20.12     11.41 o
   0   4   2    45090.83    41871.47    554.77 o
   1   4   2     1385.73     1319.80     15.26 o
   2   4   2     3697.10     3435.09     34.81 o
   3   4   2     7353.19     7430.16     61.23 o
   4   4   2      350.99      358.54      7.04 o
   5   4   2     2620.95     2886.35     30.34 o
   6   4   2        9.81       22.13      3.77 o
   7   4   2     2800.46     2937.98     27.54 o
   8   4   2     6781.20     6948.16     30.41 o
   9   4   2     3118.22     3244.50     17.65 o
  10   4   2     3812.80     3949.47     17.35 o
  11   4   2      135.94      123.30      4.51 o
  12   4   2     1539.49     1546.17     17.44 o
  13   4   2     2206.54     2218.04     20.19 o
  14   4   2     1327.94     1304.75     14.11 o
  15   4   2      903.50      960.27     13.66 o
  16   4   2      144.91      145.37      8.41 o
  17   4   2       45.69       36.93      5.72 o
  18   4   2     1015.97     1025.71     17.06 o
  19   4   2      997.14      994.30     27.03 o
  20   4   2       27.94       23.95      8.91 o
  21   4   2       23.14       32.57      9.55 o
  22   4   2        0.11       10.94      7.07 o
  23   4   2       66.78       53.37     11.49 o
  24   4   2      953.27      941.12     25.26 o
  25   4   2      409.63      392.93     20.21 o
   1   5   2    11637.33    11854.26    107.12 o
   2   5   2       44.86       79.20      4.07 o
   3   5   2      955.92     1070.97     16.83 o
   4   5   2     1220.27     1508.84     15.25 o
   5   5   2     7003.65     7228.32    109.90 o
   6   5   2       90.54      145.53      6.91 o
   7   5   2       33.27       49.79      3.65 o
   8   5   2      455.70      442.46      6.26 o
   9   5   2       39.60       40.78      3.35 o
  10   5   2      654.67      663.21     10.07 o
  11   5   2     1583.23     1560.19     11.04 o
  12   5   2     5038.87     5059.42     29.80 o
  13   5   2       89.75       92.02      7.19 o
  14   5   2      321.83      308.43     10.59 o
  15   5   2     1312.22     1304.64     17.02 o
  16   5   2     1136.78     1158.75     17.95 o
  17   5   2     3202.39     3188.53     51.96 o
  18   5   2     2301.53     2357.37     25.15 o
  19   5   2       82.46       73.75      9.33 o
  20   5   2      178.42      169.00     13.86 o
  21   5   2        2.43       17.08      9.88 o
  22   5   2     1724.04     1797.42     27.17 o
  23   5   2      108.96       92.78     10.81 o
  24   5   2      376.72      358.03     19.84 o
  25   5   2       29.65       31.85     15.97 o
   0   6   2       63.74      150.70     13.32 o
   1   6   2     5759.30     5920.28     55.13 o
   2   6   2     5143.71     5404.90     41.75 o
   3   6   2      877.59      910.68     11.85 o
   4   6   2    14547.14    15012.69    168.41 o
   5   6   2      180.87      141.56      6.19 o
   6   6   2     3257.49     3205.88     24.05 o
   7   6   2      771.67      815.17      6.98 o
   8   6   2      246.49      254.90      5.39 o
   9   6   2      423.24      391.69      6.14 o
  10   6   2     2028.94     2058.26     13.62 o
  11   6   2       28.11       25.78      3.41 o
  12   6   2        0.50        0.20     16.00 o
  13   6   2      523.47      541.70     13.83 o
  14   6   2     2223.21     2239.33     24.00 o
  15   6   2      276.63      272.43      9.99 o
  16   6   2       82.82       89.63      9.00 o
  17   6   2      453.75      431.96     14.17 o
  18   6   2       91.73       84.68      9.28 o
  19   6   2      200.60      180.93     12.11 o
  20   6   2      557.02      519.16     19.30 o
  21   6   2       13.01       16.01     11.41 o
  22   6   2      562.85      551.00     18.96 o
  23   6   2       53.11       49.85     10.47 o
  24   6   2        1.78        8.40     10.29 o
   1   7   2     4873.21     4864.15     35.18 o
   2   7   2     2839.67     2690.56     21.25 o
   3   7   2      191.79      209.60      6.30 o
   4   7   2     9563.07    10393.90     95.17 o
   5   7   2     2607.70     2704.34     17.44 o
   6   7   2     3132.90     2832.89     20.04 o
   7   7   2     2088.70     2054.75     19.52 o
   8   7   2      681.74      649.91     11.11 o
   9   7   2     2666.81     2581.29     15.76 o
  10   7   2     8863.63     8996.57     57.09 o
  11   7   2     2625.91     2702.04     18.99 o
  12   7   2     2958.68     3196.15     26.27 o
  13   7   2     3084.78     3086.22     28.16 o
  14   7   2     3021.63     3098.40     25.27 o
  15   7   2     1150.93     1149.86     16.44 o
  16   7   2      446.09      409.55     12.96 o
  17   7   2     1188.83     1213.97     35.10 o
  18   7   2      104.17      102.70     10.67 o
  19   7   2        3.26        4.34      8.22 o
  20   7   2     1236.96     1292.77     34.30 o
  21   7   2      404.50      377.20     19.51 o
  22   7   2       19.84       15.37     10.69 o
  23   7   2      316.88      325.24     17.77 o
  24   7   2      207.69      171.79     17.06 o
  25   7   2        0.05        9.02     17.16 o
   0   8   2       73.69       80.77      8.06 o
   1   8   2     1617.21     1628.16     14.34 o
   2   8   2       34.85       21.34      3.72 o
   3   8   2      153.50      192.49      4.88 o
   4   8   2     6271.98     6401.67     30.09 o
   5   8   2      160.98      140.92      4.53 o
   6   8   2     5083.96     5152.71     31.39 o
   7   8   2      439.91      440.23      9.25 o
   8   8   2      170.41      187.80      5.27 o
   9   8   2       86.43       70.51      4.66 o
  10   8   2      180.70      163.42      6.97 o
  11   8   2     2134.81     2216.89     21.41 o
  12   8   2     1225.70     1268.62     12.57 o
  13   8   2      383.34      320.10      8.34 o
  14   8   2       36.25       41.21      5.17 o
  15   8   2       55.93       57.62      6.62 o
  16   8   2     1142.16     1210.00     20.53 o
  17   8   2     1083.77     1093.52     19.65 o
  18   8   2      276.66      240.92     12.91 o
  19   8   2       49.37       39.88     10.85 o
  20   8   2      177.05      185.28     18.51 o
  21   8   2       82.88      100.95     13.31 o
  22   8   2       34.80       23.35      8.14 o
  23   8   2       13.81       11.72     11.32 o
  24   8   2       15.61       18.50     11.35 o
   1   9   2      799.14      762.88      8.28 o
   2   9   2     1449.19     1498.98     13.40 o
   3   9   2     2239.91     2355.45     23.10 o
   4   9   2      115.59      122.04      5.71 o
   5   9   2    11121.52    10916.87     76.95 o
   6   9   2     6154.88     6244.98     37.47 o
   7   9   2     4871.84     4873.58     24.79 o
   8   9   2     2083.30     2146.89     22.51 o
   9   9   2       89.19      100.03      5.42 o
  10   9   2      243.45      240.46      7.18 o
  11   9   2     2898.08     2995.60     25.79 o
  12   9   2       93.54      105.26      6.11 o
  13   9   2      272.22      248.67      7.95 o
  14   9   2      164.67      142.99      6.87 o
  15   9   2       23.91       21.25      5.99 o
  16   9   2      552.16      536.54     13.44 o
  17   9   2      371.66      350.88     13.48 o
  18   9   2      767.77      743.89     21.79 o
  19   9   2      160.17      144.85     18.81 o
  20   9   2       32.29       17.03      8.79 o
  21   9   2     1640.65     1721.49     29.73 o
  22   9   2     3168.84     3483.67     39.72 o
  23   9   2      330.10      322.93     18.31 o
  24   9   2      187.77      122.70     19.23 o
   0  10   2     6813.25     6965.67     70.92 o
   1  10   2        4.48       12.57      2.62 o
   2  10   2      355.58      383.61      7.09 o
   3  10   2     1143.51     1150.69     11.96 o
   4  10   2       13.86       21.68      2.67 o
   5  10   2     2310.43     2381.95     12.67 o
   6  10   2     1431.17     1458.30     10.67 o
   7  10   2     2300.59     2208.20     24.00 o
   8  10   2      182.78      183.40      6.26 o
   9  10   2      630.07      609.87      9.35 o
  10  10   2     4620.17     4543.59     30.71 o
  11  10   2        0.89        0.55     21.79 o
  12  10   2      754.97      779.70     11.59 o
  13  10   2      171.62      159.87      7.56 o
  14  10   2     2359.99     2485.23     23.25 o
  15  10   2      300.72      266.82     12.47 o
  16  10   2       99.17       83.60      8.74 o
  17  10   2      164.86      139.32     10.03 o
  18  10   2      192.94      186.79     14.90 o
  19  10   2      244.89      235.20     16.75 o
  20  10   2       48.46       53.25     11.30 o
  21  10   2      366.13      364.93     18.34 o
  22  10   2      114.04      107.28     17.42 o
  23  10   2       27.47       16.66     12.40 o
   1  11   2     5402.18     5337.08     28.47 o
   2  11   2     6216.98     6199.63     47.00 o
   3  11   2      333.95      299.23      6.84 o
   4  11   2      132.69      131.71      4.65 o
   5  11   2     2625.71     2642.31     25.72 o
   6  11   2      122.38      131.08      6.39 o
   7  11   2     1522.71     1527.25     15.70 o
   8  11   2     4850.24     4746.50     40.40 o
   9  11   2      412.85      445.03      8.73 o
  10  11   2        4.07       12.44      3.13 o
  11  11   2      939.18      904.36     11.91 o
  12  11   2      778.88      696.90     16.75 o
  13  11   2       15.24       15.48      4.50 o
  14  11   2      469.84      428.88     11.87 o
  15  11   2      811.86      836.76     17.65 o
  16  11   2     2396.38     2452.67     36.70 o
  17  11   2      976.40     1002.59     24.71 o
  18  11   2     3317.47     3609.13     39.11 o
  19  11   2      538.06      572.44     23.37 o
  20  11   2        1.29       11.04      9.64 o
  21  11   2      380.35      370.31     18.93 o
  22  11   2      693.27      662.98     23.08 o
  23  11   2        0.90        6.99     11.44 o
   0  12   2     6847.08     6789.03     68.18 o
   1  12   2     2751.11     2692.05     21.55 o
   2  12   2    13464.03    13631.52     82.92 o
   3  12   2     3493.42     3446.39     23.14 o
   4  12   2       34.93       47.12      4.13 o
   5  12   2      144.77      142.53      5.86 o
   6  12   2      844.91      858.44     11.72 o
   7  12   2      277.37      255.59      7.25 o
   8  12   2     2298.01     2233.92     23.30 o
   9  12   2     1319.02     1283.35     13.76 o
  10  12   2     1726.74     1802.88     31.76 o
  11  12   2      214.92      216.20      8.19 o
  12  12   2       17.51       17.28      4.99 o
  13  12   2       27.54       28.53      5.19 o
  14  12   2     1866.66     1938.79     21.23 o
  15  12   2       52.12       36.48      6.49 o
  16  12   2     1870.67     1944.65     21.36 o
  17  12   2       16.39       18.35      7.40 o
  18  12   2        4.62       21.81      9.00 o
  19  12   2      145.39      130.35     13.28 o
  20  12   2        0.05        7.59     12.41 o
  21  12   2       76.06       57.89     11.89 o
  22  12   2       85.14       56.05     12.51 o
   1  13   2       33.62       34.19      3.91 o
   2  13   2      239.37      215.31      5.73 o
   3  13   2      435.14      409.29      7.44 o
   4  13   2      797.23      731.79     11.86 o
   5  13   2     2450.40     2477.65     15.69 o
   6  13   2     8036.56     8004.04     61.81 o
   7  13   2      241.17      241.51      8.30 o
   8  13   2     1155.20     1205.63     13.71 o
   9  13   2      345.50      334.17      9.38 o
  10  13   2     1288.60     1293.51     17.68 o
  11  13   2     3057.40     3145.68     33.74 o
  12  13   2      109.92       98.87      8.32 o
  13  13   2        2.39        6.51      4.71 o
  14  13   2      489.73      483.10     13.99 o
  15  13   2       40.18       30.77      6.21 o
  16  13   2     1964.42     2091.99     28.62 o
  17  13   2      676.02      723.17     16.02 o
  18  13   2      552.62      545.27     17.11 o
  19  13   2        0.03       18.17      8.57 o
  20  13   2      397.80      369.76     18.18 o
  21  13   2      121.29       90.60     14.55 o
  22  13   2       57.42       45.48     15.81 o
   0  14   2     1378.64     1355.53     21.23 o
   1  14   2      278.23      265.79      7.53 o
   2  14   2       32.40       43.36      4.18 o
   3  14   2      201.18      193.79      8.02 o
   4  14   2       92.78       96.90      5.66 o
   5  14   2      846.05      843.09     16.05 o
   6  14   2      358.80      306.91      9.23 o
   7  14   2     2639.30     2713.50     19.69 o
   8  14   2     1061.35     1079.48     20.70 o
   9  14   2     1659.04     1646.00     15.79 o
  10  14   2     1472.09     1509.21     16.57 o
  11  14   2      174.65      166.41      8.61 o
  12  14   2      121.68       97.12      8.55 o
  13  14   2      244.75      212.34      9.92 o
  14  14   2     1801.27     1845.72     20.35 o
  15  14   2      195.87      171.84     11.03 o
  16  14   2       48.57       55.45     10.53 o
  17  14   2       45.06       37.47      8.19 o
  18  14   2      103.19      114.16     15.15 o
  19  14   2       60.34       61.01     12.66 o
  20  14   2      473.85      493.52     22.62 o
  21  14   2      220.87      236.68     22.30 o
   1  15   2       72.44       73.36      5.67 o
   2  15   2      614.36      578.86     10.33 o
   3  15   2      460.80      438.30     11.44 o
   4  15   2      927.85      880.65     12.92 o
   5  15   2      141.82      124.48      6.34 o
   6  15   2      390.50      365.34      9.72 o
   7  15   2      658.67      663.44     14.53 o
   8  15   2      194.86      205.03      9.36 o
   9  15   2     2460.10     2525.21     21.19 o
  10  15   2       18.42       28.82      6.56 o
  11  15   2      190.62      183.90     10.06 o
  12  15   2       34.63       28.59      6.83 o
  13  15   2        8.72       16.80      6.74 o
  14  15   2      315.89      281.44     11.56 o
  15  15   2       11.53       17.89      8.40 o
  16  15   2      343.71      347.42     16.60 o
  17  15   2        2.05       -0.66     12.94 o
  18  15   2      565.97      585.47     24.56 o
  19  15   2      157.57      128.34     16.83 o
  20  15   2       29.84       34.84     18.81 o
   0  16   2        9.88       17.71      6.67 o
   1  16   2     1800.21     1820.41     22.36 o
   2  16   2      487.63      481.24     14.92 o
   3  16   2       78.57       73.27      8.22 o
   4  16   2       12.66       17.96      4.16 o
   5  16   2     1446.07     1444.55     21.80 o
   6  16   2        0.03        9.28      5.20 o
   7  16   2     1202.88     1241.15     29.52 o
   8  16   2      284.28      255.89     10.05 o
   9  16   2      473.42      472.88     14.18 o
  10  16   2      273.77      260.51     13.53 o
  11  16   2      275.24      262.13     11.57 o
  12  16   2       22.64       13.15      7.30 o
  13  16   2     1307.29     1304.62     35.60 o
  14  16   2      817.36      863.00     19.21 o
  15  16   2      327.30      324.90     14.76 o
  16  16   2      149.72      139.85     13.71 o
  17  16   2       10.40        1.99      9.13 o
  18  16   2       30.53       17.89      9.83 o
  19  16   2      403.79      397.97     27.95 o
  20  16   2       88.42       78.40     15.34 o
   1  17   2        0.26        9.09      4.81 o
   2  17   2      121.88      107.06      7.41 o
   3  17   2      406.21      394.29     14.45 o
   4  17   2     1183.92     1196.58     22.50 o
   5  17   2       26.60       21.31      4.96 o
   6  17   2      818.34      771.14     14.57 o
   7  17   2     1310.05     1314.08     28.68 o
   8  17   2     1648.07     1795.70     23.65 o
   9  17   2      375.02      365.12     10.89 o
  10  17   2      214.25      190.01     10.09 o
  11  17   2      105.26       86.08      9.78 o
  12  17   2       75.68       62.65      9.32 o
  13  17   2      698.30      717.92     18.48 o
  14  17   2     1676.74     1762.33     25.20 o
  15  17   2       14.47       11.49      8.90 o
  16  17   2        0.78       11.58      9.32 o
  17  17   2       23.03        2.89     11.26 o
  18  17   2      928.51     1001.09     29.56 o
  19  17   2      501.70      511.24     24.68 o
   0  18   2     3340.87     3567.44     39.94 o
   1  18   2        1.21        6.00      5.38 o
   2  18   2     4164.81     4407.40     48.13 o
   3  18   2     2414.75     2569.72     34.22 o
   4  18   2        6.89       14.82      6.46 o
   5  18   2       11.54       15.31      5.46 o
   6  18   2     1671.70     1730.34     26.45 o
   7  18   2       49.98       51.42      7.08 o
   8  18   2      348.81      317.72     11.35 o
   9  18   2      880.97      872.26     15.04 o
  10  18   2      135.18      111.45      9.88 o
  11  18   2        0.91        7.81      7.50 o
  12  18   2       61.75       56.29      9.25 o
  13  18   2      624.07      616.15     20.07 o
  14  18   2     1011.48     1019.17     21.67 o
  15  18   2      246.97      219.48     16.00 o
  16  18   2       37.50       39.31     11.32 o
  17  18   2        1.66       19.78     11.29 o
  18  18   2      170.22      178.13     15.97 o
   1  19   2      830.03      893.91     23.14 o
   2  19   2     1416.44     1447.26     24.03 o
   3  19   2      321.73      330.36     12.68 o
   4  19   2      302.32      306.67     11.23 o
   5  19   2       28.87       30.49      7.38 o
   6  19   2     1058.20     1126.70     28.64 o
   7  19   2      506.06      508.56     16.94 o
   8  19   2        9.76       19.77      7.26 o
   9  19   2        0.75        8.08      7.11 o
  10  19   2      172.69      167.36     13.70 o
  11  19   2        2.46       -0.91      8.23 o
  12  19   2        2.89       10.70      6.92 o
  13  19   2      787.81      768.75     22.64 o
  14  19   2       21.26       19.05      9.58 o
  15  19   2      421.39      438.72     19.01 o
  16  19   2     1424.45     1537.35     32.82 o
  17  19   2       52.34       47.92     12.21 o
   0  20   2     2643.84     2877.11     57.06 o
   1  20   2      149.99      144.54     17.22 o
   2  20   2      219.17      203.16     11.83 o
   3  20   2     1124.14     1171.41     20.46 o
   4  20   2        5.63       15.79      7.32 o
   5  20   2       58.54       58.87      8.75 o
   6  20   2      452.85      455.68     17.56 o
   7  20   2      256.82      235.65     17.12 o
   8  20   2      543.81      539.24     18.59 o
   9  20   2      771.52      800.56     18.70 o
  10  20   2     2529.35     2732.45     30.03 o
  11  20   2      525.06      513.83     18.07 o
  12  20   2       30.87       22.84      8.93 o
  13  20   2       43.72       32.70      8.79 o
  14  20   2        1.67       12.37      8.53 o
  15  20   2       36.39       31.79     18.64 o
  16  20   2       58.54       51.35     12.97 o
   1  21   2      157.67      136.83     11.73 o
   2  21   2       53.22       35.78      7.91 o
   3  21   2      790.34      811.55     19.50 o
   4  21   2       54.11       38.55      8.77 o
   5  21   2      433.33      459.93     20.18 o
   6  21   2      437.88      422.08     20.43 o
   7  21   2        2.88       13.16      9.47 o
   8  21   2     2468.46     2658.26     31.05 o
   9  21   2     1009.84     1079.52     25.09 o
  10  21   2       95.37       77.61     12.29 o
  11  21   2       84.00       76.62     11.38 o
  12  21   2       68.08       42.43     12.16 o
  13  21   2        5.71       13.55      9.49 o
  14  21   2        0.92       16.20      9.77 o
  15  21   2      110.29      110.14     25.60 o
   0  22   2       72.23       78.28     20.48 o
   1  22   2      744.37      786.85     27.75 o
   2  22   2       18.73       14.03      9.43 o
   3  22   2      596.42      620.51     17.09 o
   4  22   2      373.97      333.32     19.90 o
   5  22   2        0.39       13.14      9.76 o
   6  22   2      525.53      579.13     20.93 o
   7  22   2      108.48      115.02     17.74 o
   8  22   2      313.70      285.81     14.96 o
   9  22   2       20.08       22.41     11.20 o
  10  22   2       84.27       67.29     14.16 o
  11  22   2       20.00       15.52     12.08 o
  12  22   2       69.89       64.50     12.77 o
  13  22   2      674.92      705.86     21.36 o
   1  23   2      920.07      958.43     34.49 o
   2  23   2      239.52      223.85     20.72 o
   3  23   2      234.70      260.03     23.55 o
   4  23   2      325.72      360.63     19.16 o
   5  23   2       49.20       47.54     13.68 o
   6  23   2      681.94      687.33     23.10 o
   7  23   2       52.17       32.92      9.40 o
   8  23   2        2.89       26.50     12.09 o
   9  23   2       28.03       39.25     13.66 o
  10  23   2      805.09      831.36     28.34 o
  11  23   2       15.04       23.52     17.19 o
   1  24   2      909.75      936.87     42.39 o
   2  24   2      494.76      503.71     23.51 o
   3  24   2       16.60       31.33     14.43 o
   4  24   2      350.47      364.40     19.53 o
   5  24   2      247.63      236.03     17.91 o
   6  24   2       68.62       52.74     11.66 o
   7  24   2        0.02       16.69     10.53 o
   8  24   2       55.82       51.86     12.29 o
   9  24   2        5.98       11.86     12.75 o
   1  25   2      131.43      122.02     39.64 o
   2  25   2       80.08       66.50     15.96 o
   3  25   2       75.31       67.55     15.56 o
   4  25   2        8.71       24.82     13.33 o
   5  25   2      134.77      138.99     16.00 o
   6  25   2      427.98      427.73     19.21 o
   7  25   2        9.19        5.70     22.41 o
   1   1   3     4706.56     4769.00     36.25 o
   2   1   3      635.32      675.03      7.07 o
   3   1   3      408.64      387.76      6.64 o
   4   1   3     5272.50     5169.53     25.72 o
   5   1   3        0.11       13.14      2.75 o
   6   1   3     8478.36     8458.93     93.54 o
   7   1   3      812.90      790.46     10.32 o
   8   1   3     2206.06     2151.67     17.81 o
   9   1   3     2018.63     2197.92     15.90 o
  10   1   3      206.41      203.02      5.77 o
  11   1   3      895.79      832.44      8.74 o
  12   1   3      727.25      618.71      9.63 o
  13   1   3     1796.00     1915.59     17.66 o
  14   1   3      655.97      718.66     12.52 o
  15   1   3     4617.07     4535.58     25.47 o
  16   1   3     2410.98     2439.34     30.93 o
  17   1   3      625.65      659.38     14.94 o
  18   1   3      132.53      108.92     10.18 o
  19   1   3       33.00       36.99      8.01 o
  20   1   3     2138.80     2212.66     29.36 o
  21   1   3       32.30       23.20      9.55 o
  22   1   3      963.28      946.63     23.02 o
  23   1   3      432.65      446.09     19.73 o
  24   1   3      254.40      200.92     17.74 o
  25   1   3        0.35       16.28     12.04 o
   0   2   3    11605.45    11919.82    125.15 o
   1   2   3     8956.12     8920.10     57.72 o
   2   2   3      167.57      189.32      5.98 o
   3   2   3     6281.92     6393.29     42.45 o
   4   2   3     2000.38     2154.54     13.38 o
   5   2   3     6993.04     7104.15     44.93 o
   6   2   3      161.29      217.34      5.52 o
   7   2   3      607.89      634.30      8.57 o
   8   2   3     1707.09     1780.15     16.53 o
   9   2   3     3137.56     3058.66     17.09 o
  10   2   3      577.17      567.98      8.08 o
  11   2   3     4810.43     4955.97     37.44 o
  12   2   3        7.32       14.20      3.73 o
  13   2   3     7339.23     7224.99     58.90 o
  14   2   3      206.27      166.63      7.23 o
  15   2   3       13.28       21.48      4.58 o
  16   2   3     2248.93     2260.10     29.68 o
  17   2   3      111.57      102.33      7.75 o
  18   2   3      473.34      443.65     13.94 o
  19   2   3     1308.97     1324.70     23.04 o
  20   2   3      658.12      644.56     18.70 o
  21   2   3        6.94       22.41      8.53 o
  22   2   3        6.23       19.75      9.70 o
  23   2   3       27.96       25.24     10.62 o
  24   2   3       39.73       46.52     12.33 o
  25   2   3        7.50       16.33     15.34 o
   1   3   3    22408.23    22219.31    187.27 o
   2   3   3    13696.69    14161.07     87.42 o
   3   3   3    24287.47    24137.89    239.69 o
   4   3   3     8736.45     8493.63     78.08 o
   5   3   3    12173.46    11815.59     89.57 o
   6   3   3      208.54      229.51      6.35 o
   7   3   3     7437.01     7695.99     59.67 o
   8   3   3     3493.69     3338.32     23.35 o
   9   3   3       46.57       62.23      3.84 o
  10   3   3     1426.60     1395.16     11.35 o
  11   3   3      357.92      328.18      9.61 o
  12   3   3       15.71       27.71      6.80 o
  13   3   3      783.85      859.31     12.39 o
  14   3   3        0.12       12.64      4.13 o
  15   3   3        4.39       14.41      5.15 o
  16   3   3       40.85       43.39      6.37 o
  17   3   3     1417.37     1423.27     31.59 o
  18   3   3     3060.31     3207.18     28.86 o
  19   3   3     1175.80     1182.01     24.57 o
  20   3   3     1104.17     1119.86     27.49 o
  21   3   3     1766.39     1834.22     27.98 o
  22   3   3      135.94      134.40     15.13 o
  23   3   3      238.65      236.02     22.08 o
  24   3   3      388.67      371.84     21.35 o
  25   3   3      151.97      101.85     16.89 o
   0   4   3      720.55      640.27     11.50 o
   1   4   3     5798.08     6181.53     45.64 o
   2   4   3      288.34      276.70      5.75 o
   3   4   3     1839.17     1868.76     19.08 o
   4   4   3     1680.90     1687.05     18.88 o
   5   4   3     2480.35     2617.71     22.24 o
   6   4   3       41.18       50.22      4.05 o
   7   4   3     3968.64     4159.56     35.76 o
   8   4   3     1171.16     1163.56      9.26 o
   9   4   3       10.89       16.18      2.68 o
  10   4   3      334.96      343.74      5.94 o
  11   4   3     2478.59     2446.22     16.11 o
  12   4   3     1214.41     1208.12     16.75 o
  13   4   3      144.48      183.14      7.11 o
  14   4   3     1941.11     1952.42     24.31 o
  15   4   3     1943.03     2011.03     19.97 o
  16   4   3      496.00      471.16     15.43 o
  17   4   3      720.16      687.48     15.22 o
  18   4   3      103.30       86.27      8.80 o
  19   4   3      956.73      958.21     23.63 o
  20   4   3      312.87      289.81     16.12 o
  21   4   3     4362.64     4555.83     86.98 o
  22   4   3      139.63      133.79     15.34 o
  23   4   3      925.46      965.40     35.46 o
  24   4   3      217.31      182.69     21.64 o
  25   4   3      130.73      115.99     15.25 o
   1   5   3      767.39      732.62      9.44 o
   2   5   3     2211.13     2555.79     30.57 o
   3   5   3      628.45      576.17      8.33 o
   4   5   3     4586.37     4334.38     39.47 o
   5   5   3     5177.26     5340.80     57.61 o
   6   5   3     4233.51     4089.05     27.90 o
   7   5   3      482.62      474.57      5.86 o
   8   5   3      302.19      288.40      5.26 o
   9   5   3       26.77       28.26      3.00 o
  10   5   3      684.12      687.15     12.39 o
  11   5   3      317.36      280.92      6.96 o
  12   5   3      471.69      480.50      8.37 o
  13   5   3     2427.55     2491.66     25.27 o
  14   5   3      199.51      183.75      7.29 o
  15   5   3     1224.51     1281.59     22.14 o
  16   5   3     1603.68     1645.34     20.37 o
  17   5   3      883.15      837.19     19.33 o
  18   5   3      100.64       87.47      9.34 o
  19   5   3      688.41      667.14     17.59 o
  20   5   3      242.57      196.25     14.00 o
  21   5   3        6.63        7.15      8.45 o
  22   5   3     1093.53     1157.72     36.95 o
  23   5   3       17.53       25.78     12.93 o
  24   5   3      774.86      719.36     25.01 o
  25   5   3        0.24        2.75     16.07 o
   0   6   3    14116.09    14285.04    137.17 o
   1   6   3     1012.74     1041.36     15.19 o
   2   6   3     1111.91     1183.02     12.34 o
   3   6   3    12848.46    12987.19    137.19 o
   4   6   3     1162.93     1162.45     10.65 o
   5   6   3      418.94      352.23      6.13 o
   6   6   3     3685.14     3903.16     21.83 o
   7   6   3     1095.15     1115.97      8.83 o
   8   6   3        5.90       15.06      2.73 o
   9   6   3     3157.11     3187.62     18.61 o
  10   6   3     3639.11     3675.16     19.83 o
  11   6   3     1467.06     1529.03     22.90 o
  12   6   3     1564.18     1551.35     14.96 o
  13   6   3     3292.59     3325.85     30.72 o
  14   6   3       94.23       87.42      7.21 o
  15   6   3       24.34       23.73      5.40 o
  16   6   3     1203.76     1254.86     19.42 o
  17   6   3     1126.97     1146.11     19.51 o
  18   6   3      884.24      871.03     22.24 o
  19   6   3      564.14      574.20     19.94 o
  20   6   3       10.71       12.24      8.35 o
  21   6   3      180.03      175.89     15.92 o
  22   6   3       16.63       15.97     10.34 o
  23   6   3        1.67       21.56     13.02 o
  24   6   3        1.01       15.17     13.57 o
   1   7   3     6196.71     6430.00     59.52 o
   2   7   3     1174.54      987.21     12.66 o
   3   7   3      101.48      115.30      4.18 o
   4   7   3     2403.20     2566.43     19.71 o
   5   7   3     1200.98     1194.75     10.04 o
   6   7   3      226.82      235.84      4.84 o
   7   7   3      835.24      850.40      9.71 o
   8   7   3     8191.84     8208.06     38.90 o
   9   7   3     1483.87     1495.00     11.99 o
  10   7   3       29.07       35.98      3.88 o
  11   7   3     1438.02     1332.07     14.01 o
  12   7   3     2337.20     2423.45     21.69 o
  13   7   3      680.94      706.92     11.36 o
  14   7   3        6.53       17.01      4.39 o
  15   7   3      431.86      419.32     15.16 o
  16   7   3       98.77       75.29      8.01 o
  17   7   3       93.45       85.79     10.23 o
  18   7   3      622.04      603.97     20.41 o
  19   7   3        7.50        8.57      8.87 o
  20   7   3     1247.05     1228.27     30.94 o
  21   7   3        1.15        5.81     11.41 o
  22   7   3       59.11       27.09     10.25 o
  23   7   3       65.93       50.96     13.05 o
  24   7   3      218.38      210.63     20.51 o
   0   8   3      133.39      148.81      7.60 o
   1   8   3     1296.94     1375.55     13.99 o
   2   8   3      951.54      967.62      8.44 o
   3   8   3     2794.44     2784.58     24.59 o
   4   8   3     4825.97     4886.07     41.94 o
   5   8   3     2827.67     2728.24     13.60 o
   6   8   3     1036.64      992.87      8.83 o
   7   8   3     8014.26     8108.37     45.40 o
   8   8   3      921.51      874.02      9.95 o
   9   8   3    21904.65    21859.21    121.16 o
  10   8   3        1.05        0.38      7.81 o
  11   8   3      588.77      601.97     10.01 o
  12   8   3     1480.63     1457.32     19.77 o
  13   8   3      988.02     1012.58     12.09 o
  14   8   3     2163.36     2276.91     29.26 o
  15   8   3     1290.87     1295.81     15.23 o
  16   8   3      712.61      708.47     14.59 o
  17   8   3      870.07      820.88     18.38 o
  18   8   3      504.23      521.20     17.29 o
  19   8   3        0.22        6.05      9.19 o
  20   8   3      600.28      641.12     35.98 o
  21   8   3      381.09      403.71     26.63 o
  22   8   3       50.62       40.38     14.53 o
  23   8   3      107.66       91.45     14.30 o
  24   8   3      682.63      767.52     29.10 o
   1   9   3     2632.60     2499.29     20.36 o
   2   9   3      301.41      326.18      6.38 o
   3   9   3     2383.74     2280.68     14.86 o
   4   9   3      180.29      158.80      4.75 o
   5   9   3      175.76      182.71      4.95 o
   6   9   3      209.86      196.62      5.29 o
   7   9   3      341.50      337.98      6.84 o
   8   9   3      295.09      277.80      6.96 o
   9   9   3     4690.19     4671.93     33.64 o
  10   9   3      243.29      222.36      6.84 o
  11   9   3     1080.59     1077.16     18.45 o
  12   9   3      779.64      770.81     17.52 o
  13   9   3        0.12       11.01      4.37 o
  14   9   3       12.75       15.01      4.36 o
  15   9   3      518.72      498.40     18.51 o
  16   9   3      140.28      123.24      8.24 o
  17   9   3        6.48        9.19      5.94 o
  18   9   3      275.28      263.31     16.39 o
  19   9   3      101.14      106.96     14.07 o
  20   9   3       93.26       96.74     16.24 o
  21   9   3      231.76      227.92     18.26 o
  22   9   3      257.21      265.46     19.04 o
  23   9   3      384.35      369.29     19.34 o
  24   9   3        0.18        0.76     15.34 o
   0  10   3       54.18       38.13      8.55 o
   1  10   3       98.45       94.20      5.04 o
   2  10   3     1805.82     1843.48     13.03 o
   3  10   3       69.18       54.94      3.69 o
   4  10   3     2367.56     2502.91     19.49 o
   5  10   3     2431.08     2422.81     12.53 o
   6  10   3        1.54       12.71      2.74 o
   7  10   3      257.04      207.81      5.80 o
   8  10   3      539.31      533.47      8.88 o
   9  10   3      591.83      531.97      8.93 o
  10  10   3      844.13      774.72     10.79 o
  11  10   3      414.85      382.61      8.91 o
  12  10   3     2958.02     3029.83     27.96 o
  13  10   3      137.64      129.54      7.73 o
  14  10   3      398.77      409.34     10.28 o
  15  10   3     1337.46     1389.52     17.07 o
  16  10   3     1820.58     1867.80     22.39 o
  17  10   3     1409.72     1410.51     34.89 o
  18  10   3      456.65      434.95     24.53 o
  19  10   3     1527.28     1660.93     33.15 o
  20  10   3       61.73       42.90     12.36 o
  21  10   3     1158.48     1172.31     29.11 o
  22  10   3        0.79       13.92     10.65 o
  23  10   3      867.79      950.63     26.29 o
   1  11   3     3870.46     3795.75     30.43 o
   2  11   3        4.79       12.14      3.20 o
   3  11   3     5821.70     5731.34     31.10 o
   4  11   3      165.42      165.03      5.50 o
   5  11   3     2919.46     2885.40     25.90 o
   6  11   3      129.55      106.19      5.04 o
   7  11   3      537.06      573.83      8.86 o
   8  11   3     1494.26     1514.28     18.14 o
   9  11   3       26.30       22.44      4.17 o
  10  11   3      395.04      366.27      8.94 o
  11  11   3      243.83      204.83      7.59 o
  12  11   3      239.28      237.89      8.19 o
  13  11   3       49.02       44.83      6.72 o
  14  11   3        0.00        8.69      5.15 o
  15  11   3     1262.07     1282.54     23.27 o
  16  11   3      190.18      162.84     10.16 o
  17  11   3        0.30       14.71      8.12 o
  18  11   3       29.65       22.15      9.93 o
  19  11   3      674.53      709.18     23.33 o
  20  11   3       94.90       63.68     14.56 o
  21  11   3       48.54       43.14     12.31 o
  22  11   3       13.19       18.45     11.72 o
  23  11   3        0.07        1.60     15.38 o
   0  12   3     4147.01     4145.23     43.36 o
   1  12   3     1149.97     1108.64     15.16 o
   2  12   3      380.74      372.20      9.12 o
   3  12   3      477.45      410.07      8.74 o
   4  12   3        0.81       13.91      3.11 o
   5  12   3     3174.60     3212.87     27.15 o
   6  12   3        8.86       23.70      4.16 o
   7  12   3       37.65       49.53      4.63 o
   8  12   3       22.28       18.37      4.07 o
   9  12   3       72.80       56.02      5.52 o
  10  12   3     1274.57     1308.25     20.34 o
  11  12   3      965.64      997.13     13.03 o
  12  12   3     2321.08     2467.21     23.95 o
  13  12   3      677.16      694.24     13.01 o
  14  12   3     1329.86     1386.83     19.95 o
  15  12   3       68.47       68.22      7.87 o
  16  12   3     1004.51     1066.04     17.29 o
  17  12   3       65.64       59.84     12.75 o
  18  12   3      301.15      249.91     15.45 o
  19  12   3       14.82       17.53     11.14 o
  20  12   3        0.73       12.68      8.52 o
  21  12   3       32.05       25.22     10.35 o
  22  12   3        9.47       13.25     11.53 o
   1  13   3     4975.91     5006.46     21.21 o
   2  13   3        2.72       12.30      3.17 o
   3  13   3     4317.85     4391.03     24.86 o
   4  13   3      903.49      937.10     11.89 o
   5  13   3       19.24       15.36      3.64 o
   6  13   3      733.73      708.13     13.72 o
   7  13   3       50.80       56.03      5.81 o
   8  13   3        8.27       14.89      3.97 o
   9  13   3      606.89      558.95     13.22 o
  10  13   3      217.61      198.30      9.76 o
  11  13   3      549.10      528.40     11.81 o
  12  13   3      978.22      957.83     15.33 o
  13  13   3     2044.30     2121.91     19.29 o
  14  13   3       63.20       54.31      7.08 o
  15  13   3     2301.32     2440.26     26.00 o
  16  13   3      340.74      310.66     12.26 o
  17  13   3      154.14      163.55     17.56 o
  18  13   3        0.09       18.00     11.03 o
  19  13   3      199.36      203.99     14.39 o
  20  13   3       12.59       21.21     14.84 o
  21  13   3      700.09      660.29     22.48 o
  22  13   3        1.09       35.06     19.52 o
   0  14   3     2369.60     2281.76     31.12 o
   1  14   3      148.37      118.00      5.84 o
   2  14   3      971.05      974.98     16.94 o
   3  14   3        2.09       14.34      3.51 o
   4  14   3      331.04      344.85      8.02 o
   5  14   3      461.02      481.73     10.74 o
   6  14   3      878.04      832.81     12.56 o
   7  14   3     1716.37     1719.68     18.44 o
   8  14   3      755.62      711.53     18.98 o
   9  14   3     1764.68     1724.06     17.16 o
  10  14   3       74.64       56.67      6.82 o
  11  14   3      248.58      255.78     10.35 o
  12  14   3      891.48      918.17     21.12 o
  13  14   3      115.00      112.55      8.76 o
  14  14   3     4745.24     5063.96     39.44 o
  15  14   3      440.82      428.00     14.10 o
  16  14   3      215.07      212.96     12.23 o
  17  14   3     1044.48     1033.26     20.63 o
  18  14   3        0.14       11.54     10.14 o
  19  14   3       41.72       33.44      9.77 o
  20  14   3      175.31      143.87     16.90 o
  21  14   3       44.17       38.16     14.38 o
   1  15   3      816.57      787.30     12.26 o
   2  15   3     2523.38     2607.35     20.41 o
   3  15   3      477.04      473.52      9.50 o
   4  15   3      226.74      217.67      8.76 o
   5  15   3       51.95       56.97      6.36 o
   6  15   3      353.96      339.63     11.97 o
   7  15   3      147.49      144.15      7.75 o
   8  15   3     2385.68     2426.02     43.43 o
   9  15   3     2915.55     3029.34     34.57 o
  10  15   3     1354.37     1404.91     25.74 o
  11  15   3     3241.13     3411.42     49.36 o
  12  15   3      272.64      268.86     10.92 o
  13  15   3      204.35      184.15     10.17 o
  14  15   3       61.95       46.97      7.48 o
  15  15   3      111.98       99.65     10.49 o
  16  15   3        3.05       15.36      9.22 o
  17  15   3     1081.21     1087.17     28.30 o
  18  15   3      306.89      281.97     18.22 o
  19  15   3       12.73       19.03     16.70 o
  20  15   3       69.40       33.88     16.55 o
   0  16   3     1892.23     1952.07     30.53 o
   1  16   3     1773.95     1846.72     17.08 o
   2  16   3      316.09      318.16      9.58 o
   3  16   3        5.72       10.79      4.11 o
   4  16   3      141.97      123.77      9.75 o
   5  16   3     1073.93     1075.56     17.50 o
   6  16   3     1251.25     1293.74     25.87 o
   7  16   3     3761.58     3914.38     31.67 o
   8  16   3       70.16       58.48      7.03 o
   9  16   3      837.18      860.08     16.83 o
  10  16   3     3339.03     3556.97     50.36 o
  11  16   3      567.87      562.50     14.46 o
  12  16   3      667.64      685.96     17.32 o
  13  16   3      129.05      107.35      9.99 o
  14  16   3       17.21       11.53      7.58 o
  15  16   3      826.64      838.42     19.50 o
  16  16   3      869.26      867.93     22.93 o
  17  16   3      518.80      540.27     20.65 o
  18  16   3      519.23      500.98     31.09 o
  19  16   3      897.01      969.61     28.54 o
  20  16   3       76.03       78.22     29.24 o
   1  17   3     5735.96     5968.78     37.07 o
   2  17   3      320.41      306.45     12.88 o
   3  17   3     1366.26     1351.24     20.88 o
   4  17   3     1977.37     1999.04     19.41 o
   5  17   3      236.01      224.76      9.90 o
   6  17   3      887.97      881.84     25.09 o
   7  17   3      404.12      350.22     12.54 o
   8  17   3       79.45       70.54      8.75 o
   9  17   3      906.23      916.61     22.31 o
  10  17   3      229.79      203.30     11.29 o
  11  17   3      191.30      171.59     13.13 o
  12  17   3      663.81      671.37     17.44 o
  13  17   3       26.17       19.43      8.02 o
  14  17   3       48.23       27.41      9.26 o
  15  17   3      738.08      773.39     20.08 o
  16  17   3      267.75      245.29     14.73 o
  17  17   3      844.10      957.61     25.08 o
  18  17   3        9.76       37.31     14.84 o
  19  17   3       49.67       70.09     20.79 o
   0  18   3      802.32      796.83     22.28 o
   1  18   3        4.45        9.28      5.48 o
   2  18   3      336.93      340.65     11.89 o
   3  18   3     1632.71     1689.78     23.86 o
   4  18   3     1233.00     1267.10     22.33 o
   5  18   3      213.18      207.61     10.22 o
   6  18   3       54.38       30.76      8.81 o
   7  18   3       25.03       14.95      7.26 o
   8  18   3      288.22      264.79     13.52 o
   9  18   3      279.95      235.71     13.78 o
  10  18   3      736.14      728.54     17.73 o
  11  18   3      784.71      784.30     19.94 o
  12  18   3      237.17      234.91     13.99 o
  13  18   3       43.82       35.63      8.86 o
  14  18   3      167.19      126.08     18.52 o
  15  18   3       15.57       15.99      8.65 o
  16  18   3       57.51       59.25     10.91 o
  17  18   3      874.94      956.09     24.92 o
  18  18   3       51.81       23.09     18.52 o
   1  19   3      653.35      641.57     29.83 o
   2  19   3      268.48      262.02     10.91 o
   3  19   3      296.16      272.07     10.82 o
   4  19   3      235.91      218.93     11.59 o
   5  19   3      661.55      669.56     17.04 o
   6  19   3      666.38      635.90     17.79 o
   7  19   3        9.05       10.54      7.07 o
   8  19   3      910.41      918.86     22.30 o
   9  19   3       21.74       20.48     11.56 o
  10  19   3       19.76        5.99     12.23 o
  11  19   3      890.64      892.37     23.52 o
  12  19   3       99.39       75.11     10.68 o
  13  19   3      185.17      170.65     13.00 o
  14  19   3       42.10       35.51      9.75 o
  15  19   3       39.70       33.68     10.44 o
  16  19   3       18.90       11.15     10.89 o
  17  19   3      266.85      231.59     21.36 o
   0  20   3      292.84      283.88     19.92 o
   1  20   3       47.20       35.01      8.55 o
   2  20   3       44.82       40.84      8.10 o
   3  20   3       12.12       14.32      6.64 o
   4  20   3      197.84      181.83     11.50 o
   5  20   3      423.13      413.87     14.22 o
   6  20   3       90.00       99.86     12.30 o
   7  20   3       36.13       17.03      9.56 o
   8  20   3       17.42       31.82     12.29 o
   9  20   3      536.66      551.57     23.81 o
  10  20   3      114.61       93.71     13.00 o
  11  20   3       53.47       32.00      7.64 o
  12  20   3       11.46       20.96     11.92 o
  13  20   3      258.27      239.46     16.94 o
  14  20   3      255.56      250.38     18.60 o
  15  20   3        5.07        5.53      9.18 o
  16  20   3       48.36       53.48     28.37 o
   1  21   3      252.74      244.44     14.89 o
   2  21   3       50.79       28.00     11.11 o
   3  21   3      411.55      424.90     15.04 o
   4  21   3      131.86      104.86     10.15 o
   5  21   3       38.71       26.90      9.22 o
   6  21   3      720.89      732.17     24.86 o
   7  21   3      972.31     1025.00     25.39 o
   8  21   3      653.52      674.82     21.25 o
   9  21   3      139.95      119.03     14.65 o
  10  21   3      352.92      310.71     17.62 o
  11  21   3       13.47       11.72     16.26 o
  12  21   3       91.49      101.84     17.02 o
  13  21   3      334.92      343.92     19.57 o
  14  21   3        5.66        6.26     11.08 o
   0  22   3      113.84       96.38     21.86 o
   1  22   3        0.01        4.13     11.20 o
   2  22   3        0.19        1.49      8.38 o
   3  22   3      573.44      567.14     19.26 o
   4  22   3      527.44      528.74     16.81 o
   5  22   3      840.08      849.87     25.20 o
   6  22   3        3.65       10.68      8.72 o
   7  22   3     1426.54     1499.34     28.83 o
   8  22   3        8.00       28.23     12.53 o
   9  22   3     1645.66     1797.41     31.65 o
  10  22   3        0.22       10.57     12.54 o
  11  22   3      545.36      565.09     21.96 o
  12  22   3        9.79       14.03     13.73 o
  13  22   3      151.45      110.85     30.25 o
   1  23   3      239.36      225.04     16.03 o
   2  23   3       62.56       65.87     11.48 o
   3  23   3        1.60       12.04      9.86 o
   4  23   3      579.93      587.89     18.07 o
   5  23   3      399.86      419.70     20.21 o
   6  23   3      539.21      529.09     20.44 o
   7  23   3        1.71       13.49     12.70 o
   8  23   3      101.87       91.23     13.39 o
   9  23   3      132.07      119.51     13.73 o
  10  23   3      395.55      394.32     21.22 o
  11  23   3      795.61      903.49     59.68 o
   0  24   3     1216.90     1277.72     37.58 o
   1  24   3       75.46       66.25     13.50 o
   2  24   3        7.99       17.14     10.30 o
   3  24   3     1089.36     1150.07     25.80 o
   4  24   3      185.19      196.26     20.77 o
   5  24   3        9.55       24.00     12.70 o
   6  24   3      170.84      158.98     17.60 o
   7  24   3      101.72       85.20     13.27 o
   8  24   3       45.74       46.31     14.56 o
   1  25   3      131.81      109.48     12.94 o
   2  25   3      586.89      607.27     30.01 o
   3  25   3      347.85      349.13     21.44 o
   4  25   3       70.66       49.52     16.18 o
   5  25   3      332.65      330.71     28.51 o
   6  25   3        3.90       64.35     32.73 o
   0   0   4    21014.55    21213.88    404.05 o
   1   0   4     5757.68     5639.61     70.31 o
   2   0   4       43.63      100.72     20.62 o
   3   0   4     1918.04     2172.36     22.35 o
   4   0   4     6164.95     6497.83     85.13 o
   5   0   4      230.17      136.81     14.17 o
   6   0   4      417.57      521.38     14.29 o
   7   0   4     2379.64     2661.03     33.50 o
   8   0   4     3163.71     3065.54     27.50 o
   9   0   4      956.10      971.01     12.88 o
  10   0   4     4242.14     4285.57     43.24 o
  11   0   4     8680.27     8607.60     76.67 o
  12   0   4     2441.29     2474.35     23.23 o
  13   0   4      136.80      131.36     12.45 o
  14   0   4     1213.88     1255.39     32.82 o
  15   0   4     1669.97     1644.41     60.18 o
  16   0   4      348.21      351.72     30.33 o
  17   0   4     8769.81     9286.58    135.95 o
  18   0   4       93.50       94.46     13.73 o
  19   0   4      593.55      563.61     25.14 o
  20   0   4      395.12      374.72     24.04 o
  21   0   4       93.53       66.68     16.91 o
  22   0   4        5.76       17.31     14.16 o
  23   0   4      579.43      578.01     55.73 o
  24   0   4     1566.58     1724.47     83.94 o
  25   0   4      188.90      162.25     25.04 o
   1   1   4     6989.08     6852.64     56.08 o
   2   1   4     2827.85     2876.19     18.54 o
   3   1   4      206.08      217.39      6.14 o
   4   1   4      772.16      806.63      9.73 o
   5   1   4     2591.74     2606.75     16.19 o
   6   1   4     3857.19     3781.10     29.49 o
   7   1   4     1913.23     2063.99     12.39 o
   8   1   4     7633.37     7791.47     51.33 o
   9   1   4     1883.03     1919.07     15.55 o
  10   1   4      281.75      260.26      5.68 o
  11   1   4      282.52      253.24      7.35 o
  12   1   4      113.53      113.23      6.49 o
  13   1   4     1188.04     1076.44     22.16 o
  14   1   4     1809.71     1841.99     36.36 o
  15   1   4     1058.89     1021.43     21.16 o
  16   1   4     2719.84     2802.45     30.34 o
  17   1   4       41.73       38.15      8.16 o
  18   1   4      728.00      738.59     19.68 o
  19   1   4      211.51      192.85     11.36 o
  20   1   4      723.00      727.76     22.38 o
  21   1   4       39.85       37.79      9.08 o
  22   1   4       10.93        9.18     15.59 o
  23   1   4       48.97       47.57     13.10 o
  24   1   4       20.19       16.21     10.89 o
  25   1   4        3.88       14.10     13.07 o
   0   2   4      400.94      212.07     10.61 o
   1   2   4       83.10       56.85      3.77 o
   2   2   4    14093.34    15067.42     89.53 o
   3   2   4     1142.93     1042.71     10.41 o
   4   2   4     1225.86     1323.56     12.15 o
   5   2   4     3758.82     3441.85     41.00 o
   6   2   4       74.53       76.44      3.70 o
   7   2   4    13582.10    13850.30     90.95 o
   8   2   4     1581.52     1618.23     12.83 o
   9   2   4     3260.61     3228.97     20.74 o
  10   2   4     2586.80     2583.77     17.46 o
  11   2   4     2137.39     2202.09     28.89 o
  12   2   4      349.28      341.39      8.46 o
  13   2   4     4023.46     4151.17     40.69 o
  14   2   4       37.57       40.18      7.03 o
  15   2   4     3000.43     3099.82     28.55 o
  16   2   4     1602.30     1664.77     21.49 o
  17   2   4      233.82      225.03     14.51 o
  18   2   4      173.35      153.31     10.83 o
  19   2   4       28.32       30.87      8.05 o
  20   2   4       51.55       26.88     10.56 o
  21   2   4     1526.25     1719.22     42.78 o
  22   2   4      188.84      169.81     13.41 o
  23   2   4     1190.00     1280.00     28.02 o
  24   2   4       51.49       58.48     12.82 o
  25   2   4       76.76       73.17     20.91 o
   1   3   4     1378.16     1562.17     13.35 o
   2   3   4       63.63       77.62      4.39 o
   3   3   4     8765.96     9485.90     60.07 o
   4   3   4     5919.91     6295.58     48.93 o
   5   3   4     1613.26     1702.39     12.22 o
   6   3   4      588.84      616.43      7.11 o
   7   3   4     2445.34     2479.23     20.90 o
   8   3   4       29.18       36.07      4.35 o
   9   3   4     3029.50     3116.34     22.49 o
  10   3   4      135.38      107.14      4.85 o
  11   3   4     1401.90     1502.57     15.52 o
  12   3   4       93.33       96.69      5.43 o
  13   3   4      502.59      459.27      9.41 o
  14   3   4      218.75      201.38      7.34 o
  15   3   4       99.95       83.72      8.14 o
  16   3   4      167.54      151.44     10.04 o
  17   3   4        2.22       11.33      7.38 o
  18   3   4      216.95      190.71     13.18 o
  19   3   4     1727.03     1776.65     28.18 o
  20   3   4       95.79       77.30     15.64 o
  21   3   4       28.45       33.79     11.56 o
  22   3   4        2.74        5.14     14.33 o
  23   3   4       63.55       54.88     20.18 o
  24   3   4      142.12      121.71     19.00 o
   0   4   4       28.21       20.84      5.24 o
   1   4   4     3164.15     2994.04     25.63 o
   2   4   4     1211.69     1337.88     11.87 o
   3   4   4     2894.68     3172.56     28.46 o
   4   4   4     4824.24     4742.14     40.93 o
   5   4   4     5602.11     5684.13     37.77 o
   6   4   4     1895.47     1881.94     13.29 o
   7   4   4       86.32       64.56      4.47 o
   8   4   4      196.20      215.14      5.22 o
   9   4   4       96.76      110.09      4.40 o
  10   4   4       25.56       31.04      3.19 o
  11   4   4     6524.92     6860.22     48.29 o
  12   4   4      151.08      142.16      5.74 o
  13   4   4      433.22      428.70      9.67 o
  14   4   4      108.94       99.29      6.83 o
  15   4   4      557.24      549.78     14.85 o
  16   4   4      895.21      928.55     15.74 o
  17   4   4     1130.56     1155.69     23.63 o
  18   4   4       97.83       89.05     10.73 o
  19   4   4      190.40      166.75     25.98 o
  20   4   4      131.67       86.54     16.96 o
  21   4   4      252.16      218.06     18.68 o
  22   4   4        0.06        7.34     13.14 o
  23   4   4      384.84      381.25     25.35 o
  24   4   4       60.36       36.92     12.76 o
   1   5   4      119.89      104.34      4.77 o
   2   5   4     1379.16     1465.16     14.91 o
   3   5   4    13518.02    14169.94    118.20 o
   4   5   4     1705.86     1851.99     11.44 o
   5   5   4      111.94      106.02      4.62 o
   6   5   4     2999.76     3200.51     21.47 o
   7   5   4       36.55       26.59      3.22 o
   8   5   4      949.07      935.63      8.96 o
   9   5   4     3190.80     3108.32     15.81 o
  10   5   4      369.94      377.88      6.79 o
  11   5   4      240.98      241.64      6.57 o
  12   5   4     2105.50     2070.66     14.49 o
  13   5   4      967.02      987.99     12.60 o
  14   5   4      532.36      537.21     12.17 o
  15   5   4     2507.30     2611.23     24.36 o
  16   5   4     1685.68     1688.23     26.91 o
  17   5   4        7.83       10.62      6.74 o
  18   5   4      219.99      200.47     15.32 o
  19   5   4     1468.96     1447.56     35.47 o
  20   5   4     1297.93     1325.27     35.27 o
  21   5   4       17.97       11.00     10.36 o
  22   5   4      249.28      208.75     24.12 o
  23   5   4      195.42      168.22     22.08 o
  24   5   4      285.54      290.07     21.37 o
   0   6   4       13.29       13.96      4.65 o
   1   6   4      401.78      346.07      7.94 o
   2   6   4     5720.43     5770.42     46.09 o
   3   6   4        1.59       10.95      2.21 o
   4   6   4    11942.20    12041.10    102.22 o
   5   6   4      935.38      985.49      8.96 o
   6   6   4      287.05      307.11      6.15 o
   7   6   4      162.54      149.53      4.96 o
   8   6   4     3041.50     3030.04     20.80 o
   9   6   4     2019.02     2108.54     16.89 o
  10   6   4     1676.22     1657.10     15.61 o
  11   6   4     2162.53     2182.48     14.98 o
  12   6   4      788.65      766.60     13.51 o
  13   6   4       41.59       42.39      5.32 o
  14   6   4      257.53      247.89      9.28 o
  15   6   4      327.29      332.73     11.30 o
  16   6   4       59.42       55.83      7.76 o
  17   6   4     2363.93     2453.26     40.17 o
  18   6   4        1.77       11.22      7.61 o
  19   6   4       15.85       27.77      9.64 o
  20   6   4       39.32       27.73     12.92 o
  21   6   4       17.36       17.28     11.81 o
  22   6   4      239.77      203.32     23.19 o
  23   6   4      182.87      190.12     23.47 o
  24   6   4      221.04      219.24     19.67 o
   1   7   4    11832.59    11903.41     79.86 o
   2   7   4      167.69      215.12      5.10 o
   3   7   4     4441.52     4214.02     36.32 o
   4   7   4     1212.53     1249.06     16.19 o
   5   7   4     1919.02     1929.58     19.82 o
   6   7   4      542.42      509.66      7.25 o
   7   7   4     4039.35     4053.23     29.52 o
   8   7   4     8656.49     8888.06     51.93 o
   9   7   4     1015.53      918.53     11.17 o
  10   7   4     2833.42     2777.25     17.43 o
  11   7   4        9.61       14.12      3.65 o
  12   7   4       98.46      108.22      6.44 o
  13   7   4      975.27      980.85     20.68 o
  14   7   4     3609.74     3721.27     31.17 o
  15   7   4     3263.10     3422.51     38.54 o
  16   7   4     1028.01     1030.95     17.41 o
  17   7   4        3.59       20.02      7.84 o
  18   7   4      658.18      646.02     25.05 o
  19   7   4      694.75      641.83     20.51 o
  20   7   4        0.04        0.97     12.14 o
  21   7   4      273.62      295.75     26.57 o
  22   7   4      211.09      206.07     24.49 o
  23   7   4      525.82      514.12     31.05 o
  24   7   4       12.30       20.27     18.44 o
   0   8   4     5685.27     5972.82     68.91 o
   1   8   4      204.14      222.75      9.04 o
   2   8   4     2161.66     2068.82     17.06 o
   3   8   4     2744.62     2808.64     26.79 o
   4   8   4      119.15      115.09      4.72 o
   5   8   4      124.80      135.54      5.04 o
   6   8   4     1068.11     1128.50      9.68 o
   7   8   4     1430.03     1458.35     12.24 o
   8   8   4       80.03       76.28      4.91 o
   9   8   4      344.50      347.09      7.53 o
  10   8   4     4434.44     4425.06     30.34 o
  11   8   4       97.79       88.96      5.88 o
  12   8   4        0.79       11.95      3.55 o
  13   8   4      629.08      651.15     15.51 o
  14   8   4       17.29       19.22      5.17 o
  15   8   4      960.49     1007.52     15.11 o
  16   8   4       98.20       93.14      8.19 o
  17   8   4        0.80       13.03      6.44 o
  18   8   4       69.56       49.76      9.81 o
  19   8   4        0.71       13.83      8.86 o
  20   8   4       16.89       12.26      9.21 o
  21   8   4        0.84        9.45     13.90 o
  22   8   4       33.45       34.18     20.27 o
  23   8   4        2.98       21.38     20.22 o
   1   9   4      388.85      439.57      7.23 o
   2   9   4      833.02      879.01     11.88 o
   3   9   4     4107.62     3909.38     35.14 o
   4   9   4     1535.89     1506.90     14.84 o
   5   9   4        3.47       13.29      2.59 o
   6   9   4      169.82      186.56      5.76 o
   7   9   4     7067.20     7116.68     47.60 o
   8   9   4      133.47      137.33      5.82 o
   9   9   4     5904.17     5965.88     38.58 o
  10   9   4      171.45      188.80      7.00 o
  11   9   4     1205.46     1188.99     14.06 o
  12   9   4      912.17      933.58     12.20 o
  13   9   4      470.67      469.91     11.44 o
  14   9   4      210.90      203.08      8.84 o
  15   9   4      674.65      633.87     17.18 o
  16   9   4      600.51      562.30     13.18 o
  17   9   4      352.66      315.15     13.41 o
  18   9   4      127.11      104.00     15.10 o
  19   9   4     3021.53     3241.62     38.53 o
  20   9   4       14.88       24.07      9.68 o
  21   9   4      543.59      543.38     22.18 o
  22   9   4        0.13        2.86     15.33 o
  23   9   4        4.32       10.62     18.42 o
   0  10   4     2005.46     2038.23     21.69 o
   1  10   4     2950.71     2850.17     16.37 o
   2  10   4       39.85       35.50      3.50 o
   3  10   4     1329.78     1327.86     11.22 o
   4  10   4     5805.43     6033.80     34.78 o
   5  10   4     2646.73     2602.36     22.85 o
   6  10   4      588.60      555.80      8.32 o
   7  10   4     4033.94     4064.48     22.75 o
   8  10   4     1814.00     1818.10     19.75 o
   9  10   4     1126.00     1077.56     11.66 o
  10  10   4      488.61      415.60      8.56 o
  11  10   4      652.20      655.57     10.50 o
  12  10   4       11.79       14.16      4.21 o
  13  10   4       34.37       37.36      5.90 o
  14  10   4        0.25       10.47      4.90 o
  15  10   4        3.42        8.98      5.31 o
  16  10   4      431.29      419.63     12.31 o
  17  10   4       55.28       41.97      9.72 o
  18  10   4       84.21       69.67     11.21 o
  19  10   4       13.97       11.61      8.18 o
  20  10   4      470.69      513.14     27.96 o
  21  10   4      719.18      779.60     32.48 o
  22  10   4        1.33       22.34     13.23 o
   1  11   4     1952.39     1933.23     19.74 o
   2  11   4     1566.12     1581.13     16.28 o
   3  11   4     1999.35     1910.34     20.23 o
   4  11   4       42.77       52.75      5.05 o
   5  11   4     5236.65     5132.07     44.71 o
   6  11   4      167.23      146.91      6.21 o
   7  11   4      774.01      784.32     10.12 o
   8  11   4       29.67       17.70      3.80 o
   9  11   4       25.53       35.67      4.61 o
  10  11   4     1343.04     1338.22     13.65 o
  11  11   4      813.69      763.40     12.15 o
  12  11   4      475.73      487.89     13.03 o
  13  11   4     2710.21     2866.78     32.46 o
  14  11   4     1331.97     1338.96     26.53 o
  15  11   4     4615.27     4807.96     53.60 o
  16  11   4      817.85      814.60     20.53 o
  17  11   4        1.03       14.99      6.56 o
  18  11   4      368.90      368.54     16.56 o
  19  11   4      279.83      286.41     17.81 o
  20  11   4      964.96      987.70     31.73 o
  21  11   4     1298.49     1383.71     33.22 o
  22  11   4      557.41      553.53     24.82 o
   0  12   4      268.17      236.45     10.25 o
   1  12   4      564.28      575.36      9.27 o
   2  12   4     4659.38     4533.02     21.14 o
   3  12   4     2571.53     2510.90     19.72 o
   4  12   4     5431.93     5352.86     37.51 o
   5  12   4     1940.14     1869.80     15.15 o
   6  12   4     1463.78     1506.43     15.90 o
   7  12   4      177.45      166.86      7.58 o
   8  12   4      366.05      343.05      8.44 o
   9  12   4      517.46      537.86     10.18 o
  10  12   4       51.11       47.88      5.34 o
  11  12   4     4007.71     4081.12     32.55 o
  12  12   4       43.77       36.94      5.99 o
  13  12   4     2246.94     2350.25     24.87 o
  14  12   4      262.10      273.70     10.30 o
  15  12   4       56.04       39.88      6.67 o
  16  12   4        1.76       10.84      6.56 o
  17  12   4     1462.90     1557.68     23.26 o
  18  12   4      310.06      316.68     15.85 o
  19  12   4      140.48      139.77     13.42 o
  20  12   4      906.20      934.41     27.78 o
  21  12   4       11.25        8.91     13.58 o
  22  12   4       70.87       51.07     17.26 o
   1  13   4       91.33       85.88      5.44 o
   2  13   4     1569.96     1530.96     14.25 o
   3  13   4     4140.14     4160.41     24.81 o
   4  13   4       12.24       21.56      4.27 o
   5  13   4      101.05       98.71      6.38 o
   6  13   4      236.85      225.41      9.29 o
   7  13   4      509.23      491.10     11.96 o
   8  13   4      706.24      728.67     19.33 o
   9  13   4     2521.32     2601.58     29.84 o
  10  13   4      981.71      949.98     14.04 o
  11  13   4      156.66      138.90      7.66 o
  12  13   4     1939.60     1943.93     31.14 o
  13  13   4        0.47       17.04      5.52 o
  14  13   4     1538.96     1595.17     17.81 o
  15  13   4       12.76       16.67      6.35 o
  16  13   4        2.57       14.29      6.94 o
  17  13   4      456.94      415.59     16.51 o
  18  13   4      849.58      858.03     22.10 o
  19  13   4     1438.88     1552.59     34.27 o
  20  13   4        5.17       16.99     11.64 o
  21  13   4      110.79       98.10     13.94 o
   0  14   4      194.61      195.71      9.99 o
   1  14   4     1220.12     1248.13     12.85 o
   2  14   4      432.10      423.06      9.44 o
   3  14   4       71.52       65.61      5.33 o
   4  14   4       98.45       90.48      6.15 o
   5  14   4     1168.67     1178.83     20.12 o
   6  14   4     1732.58     1673.77     22.20 o
   7  14   4     1271.90     1249.82     17.28 o
   8  14   4      499.15      486.94     11.25 o
   9  14   4     2078.13     2165.65     24.44 o
  10  14   4       14.95       19.08      5.86 o
  11  14   4      231.04      197.85      9.39 o
  12  14   4       50.88       32.73      6.47 o
  13  14   4      143.07      126.46      8.84 o
  14  14   4     1440.74     1496.45     34.06 o
  15  14   4      284.41      267.62     12.01 o
  16  14   4      145.58      152.74     12.55 o
  17  14   4      222.30      196.47     13.51 o
  18  14   4       72.58       48.76      9.76 o
  19  14   4      317.61      316.75     18.01 o
  20  14   4      225.10      196.89     15.16 o
  21  14   4      675.76      623.55     41.86 o
   1  15   4        7.95       21.16      4.54 o
   2  15   4      154.04      145.26      7.25 o
   3  15   4       52.51       46.50      5.19 o
   4  15   4      538.66      471.40     11.63 o
   5  15   4     1123.47     1120.58     16.27 o
   6  15   4       38.67       34.42      6.76 o
   7  15   4      376.28      350.66     17.58 o
   8  15   4      329.04      316.67     11.74 o
   9  15   4      576.46      574.45     15.21 o
  10  15   4      101.65       81.61      8.11 o
  11  15   4      256.35      271.85     10.77 o
  12  15   4       37.27       30.08      6.82 o
  13  15   4       49.21       34.09      8.08 o
  14  15   4        2.37        8.58      6.82 o
  15  15   4        4.02        5.05      8.13 o
  16  15   4        1.99       14.80      7.62 o
  17  15   4      426.06      429.14     18.83 o
  18  15   4       61.77       59.59     12.53 o
  19  15   4      319.36      301.57     21.79 o
  20  15   4      339.60      407.26     26.69 o
   0  16   4      905.61      935.07     22.21 o
   1  16   4     1978.77     2033.04     18.29 o
   2  16   4      409.69      384.17      9.57 o
   3  16   4      100.20       73.38      6.25 o
   4  16   4       17.09       12.71      5.21 o
   5  16   4     1427.14     1448.56     21.50 o
   6  16   4       23.59       23.92      6.82 o
   7  16   4     1338.99     1314.07     22.14 o
   8  16   4        0.99        7.78      6.33 o
   9  16   4      605.19      584.23     20.92 o
  10  16   4        3.65       11.59      6.70 o
  11  16   4      180.05      191.49     11.49 o
  12  16   4       11.14        7.70      6.87 o
  13  16   4      171.34      141.46     12.99 o
  14  16   4      282.41      269.06     13.14 o
  15  16   4      758.86      778.71     19.55 o
  16  16   4       42.34       41.23      9.23 o
  17  16   4      283.86      274.17     15.75 o
  18  16   4      180.40      172.24     17.66 o
  19  16   4      202.73      186.62     18.31 o
   1  17   4      578.64      561.45     11.51 o
   2  17   4      372.51      369.83     10.15 o
   3  17   4      211.23      197.70      9.00 o
   4  17   4       77.75       64.91      7.23 o
   5  17   4      694.16      702.82     19.33 o
   6  17   4      116.16       97.76      9.49 o
   7  17   4      627.70      619.74     15.64 o
   8  17   4      405.01      410.99     17.73 o
   9  17   4       46.66       43.52      7.72 o
  10  17   4      784.03      767.68     20.45 o
  11  17   4      185.32      191.80     20.56 o
  12  17   4      460.31      446.06     17.95 o
  13  17   4        2.70        6.31      8.89 o
  14  17   4     1068.14     1089.07     21.65 o
  15  17   4       45.73       44.66     10.70 o
  16  17   4        6.71       15.82      9.14 o
  17  17   4      234.91      206.26     14.99 o
  18  17   4        5.18        7.37     11.69 o
   0  18   4     1442.32     1455.84     23.73 o
   1  18   4     1156.51     1211.11     21.00 o
   2  18   4      629.11      637.20     15.70 o
   3  18   4       17.00       17.18      5.81 o
   4  18   4     1178.63     1175.56     17.85 o
   5  18   4     1235.08     1265.76     28.88 o
   6  18   4     2390.12     2458.83     31.19 o
   7  18   4      135.74      121.75     11.94 o
   8  18   4        1.61       -0.77      7.99 o
   9  18   4        6.50       12.70      8.62 o
  10  18   4        5.81       12.82     10.53 o
  11  18   4     2519.70     2706.62     35.02 o
  12  18   4       31.24       37.18     11.21 o
  13  18   4        9.79       28.36     11.04 o
  14  18   4      287.97      270.45     17.48 o
  15  18   4       66.02       64.21     11.96 o
  16  18   4       50.64       49.29     11.10 o
  17  18   4      485.94      458.07     18.77 o
   1  19   4     1710.67     1802.99     28.95 o
   2  19   4      157.82      136.79     10.12 o
   3  19   4       67.26       52.54      7.79 o
   4  19   4      397.64      387.64     13.69 o
   5  19   4      150.64      132.33     10.76 o
   6  19   4       21.54       16.95      9.00 o
   7  19   4      451.54      445.03     17.52 o
   8  19   4      298.26      301.52     17.54 o
   9  19   4      252.79      231.60     14.32 o
  10  19   4      395.52      351.25     17.71 o
  11  19   4       39.57       29.72      9.70 o
  12  19   4      592.98      633.01     26.27 o
  13  19   4      875.49      956.31     29.33 o
  14  19   4      323.38      329.38     18.54 o
  15  19   4      693.97      706.02     23.63 o
  16  19   4       22.46       38.54     12.53 o
   0  20   4      302.07      299.75     18.41 o
   1  20   4       27.36       16.92      6.48 o
   2  20   4      247.19      223.97     14.76 o
   3  20   4     2466.37     2664.51     28.03 o
   4  20   4      605.89      649.31     17.66 o
   5  20   4      565.23      550.11     24.54 o
   6  20   4      587.74      638.11     21.83 o
   7  20   4     1102.27     1136.77     24.78 o
   8  20   4      268.74      245.72     17.34 o
   9  20   4        0.95        3.90      9.85 o
  10  20   4       30.62       21.54     10.54 o
  11  20   4      396.51      352.19     20.34 o
  12  20   4      335.78      334.72     18.97 o
  13  20   4      856.18      877.39     25.22 o
  14  20   4       14.59       29.58     13.07 o
  15  20   4       98.20       60.30     14.81 o
   1  21   4        3.64       16.58      8.39 o
   2  21   4      512.93      523.47     21.85 o
   3  21   4      997.12     1046.07     22.84 o
   4  21   4      300.76      296.31     15.88 o
   5  21   4     1802.58     1956.81     31.00 o
   6  21   4       21.25       16.02     10.95 o
   7  21   4       98.74       87.28     13.29 o
   8  21   4        2.43       11.70     10.30 o
   9  21   4      496.31      483.04     19.68 o
  10  21   4        7.46        9.75     10.80 o
  11  21   4      564.18      629.24     22.94 o
  12  21   4      633.45      659.54     23.55 o
  13  21   4       92.71       55.60     14.64 o
   0  22   4        3.18       23.04     10.43 o
   1  22   4     1499.48     1619.54     25.57 o
   2  22   4      383.85      384.11     15.47 o
   3  22   4       48.41       47.67     10.13 o
   4  22   4      217.91      205.68     13.28 o
   5  22   4       46.34       30.86     11.83 o
   6  22   4        0.70        3.17     13.00 o
   7  22   4      105.59       68.85     14.20 o
   8  22   4       13.49       20.10     12.49 o
   9  22   4      322.47      357.06     20.80 o
  10  22   4        0.88       13.12     14.17 o
  11  22   4      528.50      567.87     23.09 o
  12  22   4       44.86       41.23     23.58 o
   1  23   4     1069.17     1117.96     22.24 o
   2  23   4        0.11       16.96      8.36 o
   3  23   4       39.54       36.30      9.87 o
   4  23   4       28.83       48.98     14.57 o
   5  23   4        0.02        7.27     11.23 o
   6  23   4      605.73      650.26     28.88 o
   7  23   4      188.09      187.32     16.44 o
   8  23   4      509.77      509.02     25.13 o
   9  23   4        0.02       17.38     11.35 o
  10  23   4       59.94       77.47     31.22 o
   0  24   4       77.88       71.85     20.13 o
   1  24   4      318.68      324.83     24.94 o
   2  24   4      137.89      152.56     15.43 o
   3  24   4      482.65      510.68     20.84 o
   4  24   4      302.95      298.48     18.28 o
   5  24   4        1.88       15.53     14.80 o
   6  24   4       14.84       23.68     14.89 o
   7  24   4       17.35       26.99     11.84 o
   1  25   4      106.62       88.79     13.71 o
   2  25   4       40.44       42.18     14.83 o
   3  25   4      135.75      116.07     21.88 o
   4  25   4        5.06       10.62     16.44 o
   1   1   5    10849.79    10520.73    111.34 o
   2   1   5      354.19      454.40      8.77 o
   3   1   5     2000.80     1956.63     14.71 o
   4   1   5    11047.77    11544.07     47.69 o
   5   1   5     2464.88     2401.53     13.57 o
   6   1   5      373.96      362.03      6.41 o
   7   1   5        8.10       20.64      3.29 o
   8   1   5     5308.72     5440.68     34.96 o
   9   1   5     3726.96     3734.88     21.31 o
  10   1   5        6.88       16.57      3.85 o
  11   1   5      781.48      738.06     11.32 o
  12   1   5     2126.47     1967.60     16.90 o
  13   1   5     2318.66     2273.26     20.63 o
  14   1   5        9.47       24.51      7.78 o
  15   1   5       63.16       68.44      9.76 o
  16   1   5      696.08      684.53     20.87 o
  17   1   5     4742.90     5007.16     69.10 o
  18   1   5       22.71       42.24      8.81 o
  19   1   5      515.76      496.40     17.76 o
  20   1   5     1334.46     1381.20     33.21 o
  21   1   5      331.17      315.49     19.30 o
  22   1   5      156.82      138.40     14.58 o
  23   1   5      101.82       87.97     13.25 o
  24   1   5      275.15      247.82     16.25 o
   0   2   5     1767.08     1875.12     34.17 o
   1   2   5     1283.33     1228.06     10.97 o
   2   2   5       96.08       56.23      4.91 o
   3   2   5      876.46      771.70      8.15 o
   4   2   5     1645.83     1598.36     12.33 o
   5   2   5      301.75      303.89      5.65 o
   6   2   5      568.64      654.65      8.02 o
   7   2   5     3852.97     3942.42     18.20 o
   8   2   5      152.83      134.02      5.91 o
   9   2   5      805.91      817.68     10.70 o
  10   2   5      316.25      318.54      7.77 o
  11   2   5      336.30      293.69      8.12 o
  12   2   5       21.45       29.12      5.83 o
  13   2   5       45.13       26.16      6.27 o
  14   2   5      153.30      164.31      9.95 o
  15   2   5     2092.84     2074.73     28.30 o
  16   2   5      968.18      969.72     32.74 o
  17   2   5     2525.61     2711.85     31.39 o
  18   2   5      103.64      102.53     11.67 o
  19   2   5     2619.71     2783.11     52.67 o
  20   2   5       28.09       22.46     16.17 o
  21   2   5       19.72       15.66      9.35 o
  22   2   5      108.80       89.59     12.05 o
  23   2   5       84.30       88.63     16.22 o
  24   2   5       21.77       19.81     12.28 o
   1   3   5     2303.53     2337.61     17.63 o
   2   3   5       14.70       20.78      3.20 o
   3   3   5     1661.32     1759.06     15.07 o
   4   3   5     8247.68     8228.47     51.33 o
   5   3   5     2139.14     2171.86     12.23 o
   6   3   5      363.88      349.39      6.90 o
   7   3   5     6628.59     6769.03     32.72 o
   8   3   5     6150.35     6071.60     57.52 o
   9   3   5     4145.77     4174.23     28.84 o
  10   3   5      280.28      236.31      7.11 o
  11   3   5     5272.97     5459.32     33.83 o
  12   3   5     2413.20     2493.11     24.49 o
  13   3   5        7.20       14.26      4.70 o
  14   3   5      591.50      599.94     18.06 o
  15   3   5       83.60       53.32      7.82 o
  16   3   5       36.19       33.01      7.59 o
  17   3   5      945.07      900.97     34.60 o
  18   3   5       17.03       28.93      9.43 o
  19   3   5       60.78       33.00      9.42 o
  20   3   5      224.75      196.83     16.21 o
  21   3   5      436.96      421.19     25.14 o
  22   3   5      167.12      174.51     24.11 o
  23   3   5      860.94      879.72     27.74 o
  24   3   5      107.31       88.46     16.48 o
   0   4   5    16399.36    17298.34    207.47 o
   1   4   5       68.29       37.69      3.58 o
   2   4   5       55.36       55.57      3.43 o
   3   4   5        3.26       11.43      2.04 o
   4   4   5      945.01     1003.78      9.63 o
   5   4   5     2140.44     2135.36     16.64 o
   6   4   5      612.00      590.35     11.01 o
   7   4   5    11126.55    11038.78     71.67 o
   8   4   5      395.93      388.31      7.36 o
   9   4   5    10908.22    11082.30     71.33 o
  10   4   5       64.63       70.22      5.36 o
  11   4   5        0.09        0.66     10.37 o
  12   4   5     1319.38     1367.15     18.11 o
  13   4   5      388.92      439.69     10.38 o
  14   4   5      386.13      379.81     10.78 o
  15   4   5     2116.55     2122.38     24.26 o
  16   4   5     2513.18     2593.87     36.27 o
  17   4   5     2815.84     2863.85     51.55 o
  18   4   5        8.87       21.52      8.88 o
  19   4   5      109.70       67.87     18.61 o
  20   4   5       16.31       14.46     10.11 o
  21   4   5       10.97       14.38     13.52 o
  22   4   5        0.69       15.11     14.91 o
  23   4   5       28.27       29.52     15.40 o
  24   4   5        1.83       -1.40     16.25 o
   1   5   5    12824.53    12892.05     80.44 o
   2   5   5      318.40      225.67      5.78 o
   3   5   5      764.51      788.37      7.77 o
   4   5   5      885.40      861.36      7.92 o
   5   5   5      126.81      114.35      4.29 o
   6   5   5      348.21      336.59      5.88 o
   7   5   5     1213.54     1222.89      9.71 o
   8   5   5     8045.65     7938.00     48.08 o
   9   5   5     4436.71     4577.57     26.42 o
  10   5   5      421.68      397.77      7.01 o
  11   5   5     1147.50     1080.93     11.04 o
  12   5   5       64.66       54.85      4.84 o
  13   5   5     1186.70     1160.35     24.74 o
  14   5   5      196.56      192.92     11.05 o
  15   5   5      877.55      832.73     21.47 o
  16   5   5       60.35       46.74      9.07 o
  17   5   5       35.69       31.96     14.16 o
  18   5   5       94.98       70.01     19.84 o
  19   5   5      700.49      717.45     29.35 o
  20   5   5      578.79      546.25     26.71 o
  21   5   5      579.50      558.83     29.69 o
  22   5   5       68.65       50.32     16.71 o
  23   5   5       21.73       18.98     17.23 o
  24   5   5      352.94      316.39     66.78 o
   0   6   5     3028.19     3071.39     24.34 o
   1   6   5     3019.08     3166.74     16.28 o
   2   6   5      435.38      444.88      5.82 o
   3   6   5    10214.14    10041.72     65.04 o
   4   6   5     4786.85     4782.04     35.21 o
   5   6   5     2425.76     2391.50     13.52 o
   6   6   5        5.65       11.19      2.46 o
   7   6   5     1085.35     1082.19     11.39 o
   8   6   5       50.87       38.39      4.09 o
   9   6   5      615.18      635.87      8.57 o
  10   6   5      135.62      127.03      5.66 o
  11   6   5      680.96      631.15      9.94 o
  12   6   5     1456.65     1486.55     14.93 o
  13   6   5     2056.90     2104.17     26.61 o
  14   6   5        2.91        7.92      5.16 o
  15   6   5     1138.34     1170.86     18.97 o
  16   6   5      897.50      916.79     18.90 o
  17   6   5      173.88      147.48     14.36 o
  18   6   5       11.76       13.02     15.10 o
  19   6   5      965.91      974.82     30.43 o
  20   6   5      908.13      931.94     32.11 o
  21   6   5       29.98       19.76     11.55 o
  22   6   5       20.10       35.92     17.07 o
  23   6   5       71.82       68.70     16.53 o
   1   7   5      474.05      541.15     15.17 o
   2   7   5      126.22      134.60      4.69 o
   3   7   5      851.15      914.70      8.66 o
   4   7   5      226.61      206.72      5.51 o
   5   7   5     7579.03     7409.00     52.87 o
   6   7   5     1582.81     1563.87     12.74 o
   7   7   5      624.23      568.78      8.16 o
   8   7   5      432.32      401.71      7.28 o
   9   7   5      586.49      581.16      8.74 o
  10   7   5        3.51       10.60      3.05 o
  11   7   5      231.32      252.38      7.31 o
  12   7   5      219.61      188.26      7.26 o
  13   7   5       12.67       14.39      4.53 o
  14   7   5      345.22      332.07     11.36 o
  15   7   5     1262.05     1292.46     21.99 o
  16   7   5       91.12       90.33      8.98 o
  17   7   5      419.72      418.23     16.68 o
  18   7   5       45.26       27.41     10.02 o
  19   7   5      389.14      417.21     25.04 o
  20   7   5      102.99       71.04     15.56 o
  21   7   5      598.06      603.58     32.76 o
  22   7   5       31.77       41.49     19.48 o
  23   7   5      858.54      869.05     32.91 o
   0   8   5     2700.50     2676.49     33.90 o
   1   8   5     4919.96     5024.33     26.30 o
   2   8   5      216.56      200.15      4.54 o
   3   8   5      465.22      498.96      6.61 o
   4   8   5     9610.98     9728.19     68.19 o
   5   8   5     1512.19     1633.64     13.41 o
   6   8   5      336.76      328.28      6.35 o
   7   8   5     1292.22     1281.89     12.13 o
   8   8   5       62.44       49.92      4.54 o
   9   8   5        5.15       11.07      3.22 o
  10   8   5      338.42      339.88      8.86 o
  11   8   5      794.13      833.28     12.60 o
  12   8   5      834.21      751.22     11.63 o
  13   8   5      123.43      121.38      7.78 o
  14   8   5      195.13      175.10      9.27 o
  15   8   5     4082.45     4247.19     52.08 o
  16   8   5     1732.46     1736.39     33.07 o
  17   8   5       75.12       78.55      9.49 o
  18   8   5       92.16       87.15     19.85 o
  19   8   5     1168.42     1236.74     35.74 o
  20   8   5      361.35      301.88     62.06 o
  21   8   5     1601.16     1699.71     42.69 o
  22   8   5       34.68       39.03     18.32 o
  23   8   5      871.48      857.25     36.49 o
   1   9   5     1197.20     1188.59      9.33 o
   2   9   5      990.31     1043.05      8.57 o
   3   9   5    11781.79    11572.66     69.21 o
   4   9   5      142.37      158.58      5.24 o
   5   9   5     3285.44     3459.48     34.12 o
   6   9   5        0.44        9.97      3.21 o
   7   9   5        6.99       17.85      3.64 o
   8   9   5       82.31       84.06      4.94 o
   9   9   5      362.45      336.39      7.96 o
  10   9   5      482.12      444.96      9.20 o
  11   9   5       28.49       26.77      4.62 o
  12   9   5       57.43       45.14      5.52 o
  13   9   5        3.52       12.21      4.55 o
  14   9   5        7.94       15.89      5.70 o
  15   9   5       38.55       48.26      7.44 o
  16   9   5      129.30      126.77     10.02 o
  17   9   5        5.00        7.06      7.04 o
  18   9   5       81.14       82.77     10.79 o
  19   9   5      777.35      752.45     24.07 o
  20   9   5       35.78       14.69     11.32 o
  21   9   5      157.88      180.81     26.12 o
  22   9   5      220.46      216.67     36.33 o
   0  10   5     3744.07     3700.80     23.48 o
   1  10   5       38.80       39.77      4.25 o
   2  10   5      901.38      903.38      8.83 o
   3  10   5     1504.22     1578.12     17.99 o
   4  10   5     2407.48     2448.62     16.41 o
   5  10   5      166.01      180.33      7.39 o
   6  10   5       81.18       68.79      5.05 o
   7  10   5     4663.50     4693.32     28.75 o
   8  10   5        6.74       11.58      3.57 o
   9  10   5     4035.82     4139.51     38.75 o
  10  10   5      203.53      215.87      7.84 o
  11  10   5      794.81      786.67     11.50 o
  12  10   5     2666.20     2632.73     29.61 o
  13  10   5     6177.90     6461.80     46.21 o
  14  10   5        1.45       12.01      4.99 o
  15  10   5        7.82       17.68      6.02 o
  16  10   5     1393.53     1491.14     21.12 o
  17  10   5      499.32      503.39     17.49 o
  18  10   5        0.26        3.20     10.50 o
  19  10   5       70.16       46.62     15.26 o
  20  10   5      329.19      303.91     19.19 o
  21  10   5       46.89       46.02     17.15 o
  22  10   5       62.08       42.48     18.98 o
   1  11   5      179.12      160.71      6.18 o
   2  11   5      492.82      465.89      8.48 o
   3  11   5      181.85      175.13      6.33 o
   4  11   5      212.39      186.12      6.67 o
   5  11   5        9.39       16.36      3.90 o
   6  11   5       58.41       47.86      5.06 o
   7  11   5      131.42      134.78      7.03 o
   8  11   5      841.26      842.51     14.51 o
   9  11   5      585.01      592.12     12.03 o
  10  11   5     1505.91     1518.31     19.14 o
  11  11   5     1075.99     1101.12     19.30 o
  12  11   5        7.18       11.32      4.54 o
  13  11   5     1091.36     1121.50     14.92 o
  14  11   5      274.00      270.74      9.99 o
  15  11   5       59.53       52.79      7.74 o
  16  11   5       32.61       17.98      8.31 o
  17  11   5      725.92      714.59     23.37 o
  18  11   5        0.07       11.08      9.10 o
  19  11   5       58.31       38.96     10.13 o
  20  11   5       62.75       52.59     12.40 o
  21  11   5       70.70       61.77     18.03 o
   0  12   5     5978.04     5746.32     37.71 o
   1  12   5     1011.90      976.15     15.34 o
   2  12   5      771.89      724.58     14.10 o
   3  12   5     1790.19     1816.91     19.69 o
   4  12   5      926.73      983.50     12.07 o
   5  12   5      312.73      320.81      9.77 o
   6  12   5      353.27      307.19      9.80 o
   7  12   5        0.72       10.88      4.46 o
   8  12   5       48.69       38.42      5.52 o
   9  12   5     1707.53     1741.10     15.89 o
  10  12   5      224.14      215.59     10.08 o
  11  12   5      601.82      612.68     12.12 o
  12  12   5     1391.90     1496.74     20.72 o
  13  12   5     1241.87     1297.71     16.21 o
  14  12   5      997.54      991.00     24.42 o
  15  12   5      825.49      824.28     15.75 o
  16  12   5      475.11      488.48     15.21 o
  17  12   5        3.71        6.55      7.84 o
  18  12   5       21.18       24.93      9.82 o
  19  12   5      615.47      621.46     20.41 o
  20  12   5       46.74       45.48     16.53 o
  21  12   5       86.82       92.58     19.98 o
   1  13   5     2774.24     2854.20     19.00 o
   2  13   5      485.21      533.33     10.33 o
   3  13   5     1832.31     1786.96     15.80 o
   4  13   5      267.08      236.72      8.40 o
   5  13   5        2.87       14.62      4.69 o
   6  13   5     1013.04      985.62     15.19 o
   7  13   5        8.19       12.30      5.22 o
   8  13   5     3418.41     3524.35     63.78 o
   9  13   5      134.84      121.56      8.84 o
  10  13   5      160.11      148.97      9.11 o
  11  13   5      335.28      323.14     12.32 o
  12  13   5       30.34       38.79      6.45 o
  13  13   5      719.68      716.74     17.53 o
  14  13   5      194.39      177.13     10.08 o
  15  13   5      799.12      815.66     18.43 o
  16  13   5        7.32       10.63      6.75 o
  17  13   5      192.74      172.31     12.84 o
  18  13   5        0.36       10.29      9.29 o
  19  13   5      125.18      119.59     13.75 o
  20  13   5      276.27      275.67     16.80 o
  21  13   5      239.72      228.12     22.14 o
   0  14   5     4586.80     4728.02     46.44 o
   1  14   5     1098.07     1136.80     13.22 o
   2  14   5      493.61      459.02     10.47 o
   3  14   5      388.58      348.14      9.45 o
   4  14   5      383.56      364.35     10.58 o
   5  14   5        7.50       10.91      5.51 o
   6  14   5      214.29      215.84     10.66 o
   7  14   5        2.23        8.32      6.04 o
   8  14   5        2.03        7.37      5.86 o
   9  14   5       31.03       28.04      6.87 o
  10  14   5      588.08      587.81     15.41 o
  11  14   5     4592.45     4765.15     49.22 o
  12  14   5      198.07      190.75     10.39 o
  13  14   5      345.04      349.13     13.18 o
  14  14   5      280.75      281.50     12.30 o
  15  14   5     1482.97     1542.90     26.09 o
  16  14   5      536.67      510.27     15.63 o
  17  14   5      686.36      755.67     19.58 o
  18  14   5       27.67       30.35     10.25 o
  19  14   5       64.84       59.76     12.17 o
  20  14   5       93.59       85.17     13.64 o
   1  15   5     1602.40     1607.62     14.83 o
   2  15   5       38.70       34.95      4.63 o
   3  15   5     3231.46     3277.52     22.00 o
   4  15   5     2117.76     2212.84     28.62 o
   5  15   5    10638.24    10914.38     71.15 o
   6  15   5        3.27       13.71      5.78 o
   7  15   5       48.28       30.98      6.46 o
   8  15   5      501.16      497.25     25.16 o
   9  15   5      134.45       99.41      9.75 o
  10  15   5       82.71       75.37      9.20 o
  11  15   5      533.75      511.22     15.81 o
  12  15   5      620.15      626.55     28.00 o
  13  15   5       28.32       17.10      8.85 o
  14  15   5       10.78       21.38      8.65 o
  15  15   5       11.42       13.74      7.50 o
  16  15   5      395.84      367.51     16.57 o
  17  15   5      125.44       78.64     11.83 o
  18  15   5        1.66        3.58     13.13 o
  19  15   5     1393.02     1485.39     32.47 o
   0  16   5       41.27       26.67      7.59 o
   1  16   5      131.47      127.60      7.28 o
   2  16   5     2107.85     2181.77     17.32 o
   3  16   5     2411.91     2500.41     25.34 o
   4  16   5      647.63      637.37     12.61 o
   5  16   5       67.95       64.72      8.43 o
   6  16   5      475.62      472.91     19.26 o
   7  16   5      758.00      741.57     18.91 o
   8  16   5      273.54      218.44     22.78 o
   9  16   5       19.66       23.72      7.29 o
  10  16   5      145.34      143.50     12.79 o
  11  16   5      644.68      647.14     22.30 o
  12  16   5      184.58      177.86     14.54 o
  13  16   5     4290.76     4736.87     42.18 o
  14  16   5      183.33      185.91     15.05 o
  15  16   5       66.32       51.87      9.91 o
  16  16   5       22.47       18.02      9.40 o
  17  16   5        4.62       27.24     10.49 o
  18  16   5       17.79       10.19     12.02 o
   1  17   5      893.20      867.71     13.83 o
   2  17   5       83.86       67.12      6.42 o
   3  17   5      421.66      411.67     11.20 o
   4  17   5     1116.91     1129.61     17.51 o
   5  17   5      274.51      252.06     12.52 o
   6  17   5      118.26       91.88      9.29 o
   7  17   5     2349.27     2325.02     30.30 o
   8  17   5     1172.80     1177.11     26.90 o
   9  17   5       59.22       43.54     10.97 o
  10  17   5       49.73       38.33     11.59 o
  11  17   5        7.62        7.10      8.52 o
  12  17   5      360.88      357.93     23.33 o
  13  17   5     1375.96     1484.06     33.46 o
  14  17   5        0.39       19.56     12.02 o
  15  17   5     1001.16     1048.30     31.18 o
  16  17   5       29.80        8.43     18.86 o
  17  17   5       34.65       25.25     10.94 o
  18  17   5      171.94      167.79     22.55 o
   0  18   5      451.84      449.30     17.35 o
   1  18   5     1540.31     1608.10     18.04 o
   2  18   5      950.71     1002.40     14.64 o
   3  18   5      838.86      836.48     18.44 o
   4  18   5        0.30        9.50      6.21 o
   5  18   5      200.41      183.99     12.98 o
   6  18   5      331.64      304.34     14.78 o
   7  18   5       50.16       27.15      8.68 o
   8  18   5       50.03       45.76     14.12 o
   9  18   5      146.26      129.30     14.17 o
  10  18   5      983.46     1098.01     29.77 o
  11  18   5     1341.18     1407.77     27.50 o
  12  18   5        1.21        9.68     10.20 o
  13  18   5        1.58       13.11     11.49 o
  14  18   5       33.98       23.51     10.45 o
  15  18   5        0.61       19.76     12.58 o
  16  18   5       21.40       18.48     11.90 o
  17  18   5        1.89        7.35     17.66 o
   1  19   5        1.93       11.93      5.69 o
   2  19   5        1.37       11.45      6.44 o
   3  19   5      119.01      112.56      9.51 o
   4  19   5      431.41      409.98     17.23 o
   5  19   5      808.64      801.47     21.01 o
   6  19   5       22.84       26.44      9.49 o
   7  19   5        0.11       13.87      9.81 o
   8  19   5      659.33      629.42     20.87 o
   9  19   5       23.40       30.63     10.93 o
  10  19   5       36.40       29.87     11.11 o
  11  19   5      400.25      361.71     21.34 o
  12  19   5      232.83      244.42     20.54 o
  13  19   5        3.84       10.61     10.96 o
  14  19   5      114.82      133.94     22.26 o
  15  19   5        4.72       19.36     11.79 o
   0  20   5       22.29        8.80      9.03 o
   1  20   5        3.61        9.73      7.15 o
   2  20   5      622.04      633.99     16.05 o
   3  20   5       71.98       48.05      7.78 o
   4  20   5        0.91        9.08      7.13 o
   5  20   5      258.22      255.29     16.69 o
   6  20   5       36.20       18.18      9.87 o
   7  20   5     3259.86     3556.85     65.12 o
   8  20   5        9.18       25.75     11.26 o
   9  20   5       47.81       42.67      9.83 o
  10  20   5      174.30      162.68     15.91 o
  11  20   5     1027.21     1063.23     25.77 o
  12  20   5       92.75       95.64     14.36 o
  13  20   5      238.36      231.13     18.19 o
  14  20   5      270.79      260.89     19.53 o
   1  21   5      484.66      459.21     15.12 o
   2  21   5       91.05       53.86      8.78 o
   3  21   5      274.09      253.52     13.76 o
   4  21   5      157.47      145.69     11.79 o
   5  21   5      717.68      747.88     19.95 o
   6  21   5      555.67      602.95     26.50 o
   7  21   5        6.83       28.12     10.03 o
   8  21   5      316.23      326.68     19.20 o
   9  21   5      872.09      929.48     25.58 o
  10  21   5      112.56      107.86     17.31 o
  11  21   5      126.56       93.03     17.88 o
  12  21   5       90.76       68.33     15.39 o
   0  22   5      410.29      396.95     25.84 o
   1  22   5       65.15       51.43      9.03 o
   2  22   5      721.03      764.15     19.61 o
   3  22   5       51.09       37.89     10.53 o
   4  22   5       41.08       23.05     11.21 o
   5  22   5        0.14       16.09     11.90 o
   6  22   5        6.28       14.42     10.53 o
   7  22   5      432.14      398.58     19.62 o
   8  22   5       41.99       30.88     12.37 o
   9  22   5       34.17       37.33     12.79 o
  10  22   5      103.72       98.40     16.45 o
   1  23   5       22.32       29.51     10.44 o
   2  23   5       37.55       41.99     11.81 o
   3  23   5      264.51      262.37     15.91 o
   4  23   5       58.58       36.39     11.79 o
   5  23   5      522.53      517.67     21.34 o
   6  23   5      190.53      193.51     16.65 o
   7  23   5      820.61      816.08     24.56 o
   8  23   5      256.70      235.54     19.13 o
   9  23   5      226.83      265.67     38.63 o
   0  24   5        0.83        7.50     15.89 o
   1  24   5      129.56      113.31     13.27 o
   2  24   5      106.67      105.16     14.54 o
   3  24   5      812.29      839.33     23.89 o
   4  24   5      254.19      221.11     21.37 o
   5  24   5       46.33       31.01     15.69 o
   6  24   5       13.41       30.73     31.73 o
   0   0   6     4452.66     5030.06     43.29 o
   1   0   6      224.68      161.31      6.32 o
   2   0   6    18253.22    17706.98     52.01 o
   3   0   6    13209.68    13575.51     82.39 o
   4   0   6     5226.57     5620.89     47.77 o
   5   0   6       49.58       58.25      6.11 o
   6   0   6    11841.84    12062.80     87.53 o
   7   0   6      226.99      294.74      9.86 o
   8   0   6      872.96      878.22     16.28 o
   9   0   6      806.91      769.90     21.19 o
  10   0   6      201.09      212.50     11.00 o
  11   0   6     3837.68     4112.86     32.98 o
  12   0   6        1.37       16.95      6.85 o
  13   0   6     4544.31     4828.08     51.68 o
  14   0   6     7163.86     7406.76     80.64 o
  15   0   6      876.40      864.78     40.59 o
  16   0   6      157.41      126.12     30.69 o
  17   0   6      804.31      761.21     51.52 o
  18   0   6     3093.50     3344.37    189.95 o
  19   0   6       46.65       65.29     17.64 o
  20   0   6      482.45      436.73     72.49 o
  21   0   6      443.39      458.94     37.81 o
  22   0   6       13.34        5.94     14.36 o
  23   0   6       66.51       48.58     16.67 o
  24   0   6      305.19      279.98     36.59 o
   1   1   6     4051.60     4296.15     30.36 o
   2   1   6      145.07      119.46      4.54 o
   3   1   6     4718.10     4923.51     33.33 o
   4   1   6     2328.49     2472.71     12.66 o
   5   1   6     3651.73     3703.37     18.51 o
   6   1   6        1.31       15.06      3.11 o
   7   1   6       71.94       62.29      4.84 o
   8   1   6      327.18      339.27      8.07 o
   9   1   6      868.18      892.38     12.33 o
  10   1   6       85.50       96.00      6.82 o
  11   1   6       71.27       70.77      6.77 o
  12   1   6     1569.14     1597.71     16.49 o
  13   1   6      350.11      380.55     10.72 o
  14   1   6      828.12      833.06     16.18 o
  15   1   6     1891.37     1985.03     27.14 o
  16   1   6      524.36      495.48     22.53 o
  17   1   6      170.06      131.55     13.49 o
  18   1   6      758.56      767.98     21.81 o
  19   1   6      562.40      621.65     23.43 o
  20   1   6     1469.03     1547.64     30.79 o
  21   1   6      236.77      243.94     19.62 o
  22   1   6      185.45      161.18     15.22 o
  23   1   6      250.42      195.50     14.72 o
  24   1   6       25.90       22.19     18.30 o
   0   2   6      246.53      177.26      7.95 o
   1   2   6     5642.55     5956.05     30.55 o
   2   2   6     3708.28     3469.76     17.24 o
   3   2   6       30.97       29.68      3.51 o
   4   2   6     1657.44     1534.98     11.03 o
   5   2   6       42.15       51.22      4.31 o
   6   2   6     1548.59     1457.31     15.63 o
   7   2   6     6101.14     6115.87     26.36 o
   8   2   6     1649.51     1598.21     21.87 o
   9   2   6       12.77       15.17      3.68 o
  10   2   6     2518.82     2649.58     25.09 o
  11   2   6      231.98      243.74      8.50 o
  12   2   6        8.03       20.83      4.51 o
  13   2   6      251.28      249.01     10.81 o
  14   2   6     5516.11     5652.38     55.48 o
  15   2   6      150.73      124.96     11.73 o
  16   2   6       15.12       22.53      7.75 o
  17   2   6      522.72      533.77     17.39 o
  18   2   6     1680.61     1765.12     33.34 o
  19   2   6      304.48      267.94     17.99 o
  20   2   6        4.93       12.12     11.53 o
  21   2   6      632.95      625.67     32.94 o
  22   2   6       67.01       77.40     13.30 o
  23   2   6      193.80      216.42     22.73 o
   1   3   6      123.59      155.88      4.34 o
   2   3   6     2812.91     2961.39     14.11 o
   3   3   6      297.84      369.50      7.41 o
   4   3   6     1842.09     2027.79     14.08 o
   5   3   6     3046.93     3049.21     15.98 o
   6   3   6     3063.95     3241.30     17.96 o
   7   3   6        0.98       14.97      4.15 o
   8   3   6      798.85      802.90     12.15 o
   9   3   6      395.60      362.03     11.40 o
  10   3   6     2167.57     2148.87     30.19 o
  11   3   6     1002.08      949.28     14.45 o
  12   3   6       31.08       36.54      6.45 o
  13   3   6      198.89      174.76      9.85 o
  14   3   6        6.35       17.64      5.55 o
  15   3   6      179.56      150.63      9.08 o
  16   3   6       25.71       23.56      8.08 o
  17   3   6      393.28      378.11     17.78 o
  18   3   6      148.10      117.34     15.50 o
  19   3   6      172.35      173.36     16.20 o
  20   3   6      357.45      356.69     23.63 o
  21   3   6       51.11       45.23     20.42 o
  22   3   6      123.52       97.44     19.89 o
  23   3   6       54.04       33.67     14.43 o
   0   4   6     1149.36     1010.36     11.45 o
   1   4   6      215.05      252.21      4.82 o
   2   4   6     5951.95     5904.06     19.35 o
   3   4   6     4766.73     4946.96     25.53 o
   4   4   6     2600.69     2575.92     14.67 o
   5   4   6      958.52      972.62      9.11 o
   6   4   6      242.12      209.81      5.69 o
   7   4   6      206.98      197.45      6.78 o
   8   4   6     1522.70     1406.57     14.83 o
   9   4   6        4.30       12.92      4.20 o
  10   4   6     1588.71     1604.63     25.50 o
  11   4   6       75.79       59.45      5.94 o
  12   4   6       33.11       28.58      5.10 o
  13   4   6        1.59       17.73      5.49 o
  14   4   6     1594.82     1638.86     22.69 o
  15   4   6      109.15       81.21      8.43 o
  16   4   6      107.90       75.88      9.74 o
  17   4   6        4.79        9.29      8.79 o
  18   4   6      842.36      866.59     32.57 o
  19   4   6      549.66      530.26     29.80 o
  20   4   6        8.00       -0.70     11.87 o
  21   4   6        0.20       12.48     17.08 o
  22   4   6        5.69        2.35     14.16 o
  23   4   6       19.24       26.16     16.15 o
   1   5   6     1486.52     1500.09      8.21 o
   2   5   6     5847.03     6080.63     32.46 o
   3   5   6      240.48      203.67      4.47 o
   4   5   6       42.13       42.44      3.51 o
   5   5   6      760.32      762.87      8.72 o
   6   5   6    13717.02    13792.96    102.04 o
   7   5   6      906.77      880.90     10.10 o
   8   5   6     2045.55     2162.28     15.52 o
   9   5   6      883.41      850.89     10.21 o
  10   5   6     4117.32     4253.98     29.16 o
  11   5   6        7.29       19.31      4.41 o
  12   5   6     3037.89     3111.24     33.57 o
  13   5   6      452.31      408.07     13.10 o
  14   5   6      415.65      376.81     14.06 o
  15   5   6        1.30        9.69      7.83 o
  16   5   6      711.96      679.14     30.39 o
  17   5   6       44.23       32.85     11.61 o
  18   5   6       47.13       31.43     10.71 o
  19   5   6        4.50        4.84     11.69 o
  20   5   6      524.89      491.41     24.75 o
  21   5   6        1.68       11.29     13.95 o
  22   5   6      652.92      711.65     32.27 o
  23   5   6       17.10       27.91     18.14 o
   0   6   6       22.73       21.47      3.22 o
   1   6   6        7.24       14.24      2.16 o
   2   6   6    14608.85    14743.62     88.67 o
   3   6   6     3016.55     3032.91     17.70 o
   4   6   6     1450.46     1544.17     11.01 o
   5   6   6     2347.09     2338.34     16.18 o
   6   6   6      608.96      580.99      8.50 o
   7   6   6      331.20      310.73      6.23 o
   8   6   6     2210.31     2163.43     14.72 o
   9   6   6      950.11      971.45     12.80 o
  10   6   6      198.99      202.96      6.76 o
  11   6   6        0.65        9.47      3.82 o
  12   6   6      167.31      154.05      9.14 o
  13   6   6       26.29       23.92      7.40 o
  14   6   6      986.10      966.10     19.24 o
  15   6   6       47.52       42.57      8.18 o
  16   6   6      112.11       82.26     12.81 o
  17   6   6       22.90       24.69      9.37 o
  18   6   6      442.75      425.03     24.16 o
  19   6   6        0.76        9.86     10.74 o
  20   6   6      138.34      112.63     18.82 o
  21   6   6      156.18      129.75     21.96 o
  22   6   6      150.00      172.44     22.72 o
  23   6   6       58.99       63.15     18.56 o
   1   7   6     1050.03     1050.28      9.47 o
   2   7   6      111.86      102.20      3.71 o
   3   7   6      689.55      677.35      9.59 o
   4   7   6      139.54      133.39      5.27 o
   5   7   6        3.07       12.39      3.19 o
   6   7   6    10503.08    10747.47     88.80 o
   7   7   6     2111.16     2046.64     20.17 o
   8   7   6     1545.22     1545.69     13.12 o
   9   7   6      247.19      191.07      7.13 o
  10   7   6      146.90      149.27      7.57 o
  11   7   6       70.05       63.06      5.51 o
  12   7   6       71.62       68.35      5.88 o
  13   7   6      873.20      850.13     15.37 o
  14   7   6      769.10      731.77     21.47 o
  15   7   6      854.86      813.48     23.43 o
  16   7   6      572.20      594.56     17.61 o
  17   7   6      120.07      114.12     12.87 o
  18   7   6     1793.82     1843.25     39.04 o
  19   7   6      151.71      112.64     18.85 o
  20   7   6      289.18      302.27     24.02 o
  21   7   6        6.07       14.23     14.07 o
  22   7   6     2516.28     2777.91     52.12 o
   0   8   6     6248.05     6265.04     55.70 o
   1   8   6     4625.35     4642.39     32.29 o
   2   8   6       75.84       78.81      4.07 o
   3   8   6     1057.46     1049.52     11.75 o
   4   8   6     2136.30     2125.48     16.67 o
   5   8   6        9.55       17.16      3.27 o
   6   8   6     1126.56     1164.81     16.08 o
   7   8   6     1339.46     1309.44     17.42 o
   8   8   6      176.72      154.47      6.87 o
   9   8   6       57.03       60.58      5.27 o
  10   8   6      361.79      347.46      8.80 o
  11   8   6      959.17      939.35     16.24 o
  12   8   6      105.08       92.57      7.07 o
  13   8   6      383.13      360.21     12.57 o
  14   8   6      492.03      499.95     14.53 o
  15   8   6        4.53       15.67      8.98 o
  16   8   6      122.57      141.75     15.41 o
  17   8   6      206.54      166.24     14.96 o
  18   8   6       16.74       10.85     12.90 o
  19   8   6       42.33       22.87     15.77 o
  20   8   6      544.45      528.80     28.36 o
  21   8   6      383.00      389.51     27.80 o
  22   8   6       48.90       20.12     16.39 o
   1   9   6      357.14      341.75      5.97 o
   2   9   6     1941.80     1949.50     11.30 o
   3   9   6      160.99      195.79      5.72 o
   4   9   6       74.86       65.58      5.48 o
   5   9   6     8206.07     8199.93     59.85 o
   6   9   6     6481.54     6490.42     61.27 o
   7   9   6      328.18      322.49      9.94 o
   8   9   6      257.96      277.63      9.29 o
   9   9   6      550.94      557.49     11.27 o
  10   9   6     6814.16     7186.38     52.71 o
  11   9   6     2222.68     2297.25     21.49 o
  12   9   6       64.39       60.50      6.67 o
  13   9   6      352.93      318.55     10.77 o
  14   9   6      425.65      431.44     12.45 o
  15   9   6      306.81      282.88     16.00 o
  16   9   6        5.23        7.58     10.09 o
  17   9   6       56.98       56.87     14.54 o
  18   9   6     1206.57     1282.11     28.76 o
  19   9   6      378.29      427.59     27.32 o
  20   9   6       45.90       59.91     19.59 o
  21   9   6       52.83       66.86     25.62 o
  22   9   6      274.90      242.36     24.87 o
   0  10   6     4924.25     4762.77     38.71 o
   1  10   6      615.12      567.61      8.97 o
   2  10   6      274.71      292.88      7.01 o
   3  10   6     2317.69     2333.29     20.45 o
   4  10   6     2461.73     2450.64     25.47 o
   5  10   6       13.63       17.19      4.41 o
   6  10   6       14.40       12.61      3.75 o
   7  10   6     3053.52     3202.36     32.64 o
   8  10   6        0.11        0.39      8.33 o
   9  10   6     1652.48     1664.24     17.30 o
  10  10   6      453.72      453.27     10.93 o
  11  10   6      982.10      996.07     16.32 o
  12  10   6      578.33      554.21     14.11 o
  13  10   6     1034.10     1078.11     20.98 o
  14  10   6     1393.87     1424.36     24.36 o
  15  10   6      447.12      409.92     13.12 o
  16  10   6       41.66       30.53      9.38 o
  17  10   6      681.09      721.55     24.35 o
  18  10   6      105.70       95.93     12.44 o
  19  10   6      124.06      120.35     18.14 o
  20  10   6      423.56      405.25     27.08 o
  21  10   6      105.20       75.02     18.31 o
   1  11   6     2618.30     2580.31     20.84 o
   2  11   6     3391.53     3256.86     24.05 o
   3  11   6       80.23       65.26      5.04 o
   4  11   6       14.69       18.60      4.43 o
   5  11   6      171.20      191.06      8.05 o
   6  11   6     3459.56     3535.81     27.20 o
   7  11   6      485.25      461.43     12.81 o
   8  11   6      361.27      328.43     10.22 o
   9  11   6     3832.60     3973.34     48.83 o
  10  11   6     9886.00    10501.70    102.89 o
  11  11   6        0.55       10.42      5.29 o
  12  11   6       54.71       46.96      6.12 o
  13  11   6      518.59      481.28     14.29 o
  14  11   6     1045.25     1075.62     17.65 o
  15  11   6      591.27      617.57     15.79 o
  16  11   6      958.90      963.96     22.60 o
  17  11   6       31.20       18.83      7.53 o
  18  11   6      520.00      531.08     22.90 o
  19  11   6      260.99      254.56     18.72 o
  20  11   6      228.64      215.11     37.30 o
  21  11   6        0.75        2.78     13.01 o
   0  12   6        2.70       12.25      4.40 o
   1  12   6     1035.70     1033.24     11.61 o
   2  12   6      609.16      572.94     13.32 o
   3  12   6      341.42      358.50     10.84 o
   4  12   6        0.55       11.22      4.06 o
   5  12   6      220.98      207.41      9.94 o
   6  12   6       58.74       57.14      6.01 o
   7  12   6      604.36      602.14     16.75 o
   8  12   6      663.58      617.44     17.34 o
   9  12   6       95.04       85.48      7.79 o
  10  12   6      854.86      867.39     20.18 o
  11  12   6      664.78      684.01     16.09 o
  12  12   6      356.32      307.00     16.61 o
  13  12   6      264.35      227.75     12.79 o
  14  12   6     1553.60     1633.42     30.80 o
  15  12   6      499.81      489.20     16.07 o
  16  12   6      814.06      850.19     18.79 o
  17  12   6      473.16      458.18     17.73 o
  18  12   6      181.51      142.02     17.57 o
  19  12   6      377.89      406.21     26.91 o
  20  12   6      278.75      243.55     43.66 o
   1  13   6      509.65      511.92     10.10 o
   2  13   6       23.59       30.18      5.32 o
   3  13   6       61.00       55.42      5.91 o
   4  13   6       50.37       43.79      5.69 o
   5  13   6     1016.59      976.28     15.09 o
   6  13   6      774.88      813.71     14.57 o
   7  13   6      152.70      129.97      8.93 o
   8  13   6     2445.92     2530.80     37.37 o
   9  13   6      534.24      538.24     13.19 o
  10  13   6       59.92       55.34      7.97 o
  11  13   6     1489.42     1454.81     31.80 o
  12  13   6     1598.94     1630.09     26.70 o
  13  13   6      304.07      289.98     12.69 o
  14  13   6      271.76      262.78     13.19 o
  15  13   6       36.14       32.11      7.34 o
  16  13   6       37.54       30.91      6.87 o
  17  13   6      100.99       92.66     11.27 o
  18  13   6     1925.48     1957.22     30.30 o
  19  13   6       56.93       57.59     11.89 o
  20  13   6       22.86        5.72     14.56 o
   0  14   6     2762.91     2882.37     27.22 o
   1  14   6      457.78      438.77     10.43 o
   2  14   6     5469.94     5565.34     36.77 o
   3  14   6      310.58      270.54      9.12 o
   4  14   6      482.79      455.51     12.92 o
   5  14   6      669.97      614.66     14.48 o
   6  14   6     1399.86     1373.65     20.28 o
   7  14   6     1198.36     1186.20     25.30 o
   8  14   6      270.49      286.93     18.13 o
   9  14   6      111.84       89.66      9.66 o
  10  14   6      168.82      147.16     10.74 o
  11  14   6       15.13       15.04      8.38 o
  12  14   6       60.05       44.45     10.26 o
  13  14   6        2.49       11.13      7.56 o
  14  14   6      147.68      149.27     12.49 o
  15  14   6      112.88       98.20     10.55 o
  16  14   6      360.21      348.08     15.89 o
  17  14   6      273.56      273.26     15.33 o
  18  14   6     1154.26     1185.77     26.50 o
  19  14   6        9.06       24.99     12.33 o
   1  15   6      338.40      306.90      9.74 o
   2  15   6       36.58       30.62      5.49 o
   3  15   6      161.30      133.81      7.90 o
   4  15   6       39.50       38.00      6.00 o
   5  15   6        0.88       11.92      7.01 o
   6  15   6     1380.52     1411.08     31.77 o
   7  15   6       24.34       24.15      7.92 o
   8  15   6     1478.08     1493.40     21.45 o
   9  15   6      250.76      224.74     15.46 o
  10  15   6      320.13      289.93     14.95 o
  11  15   6       83.46       52.87     10.39 o
  12  15   6      312.82      294.85     15.95 o
  13  15   6      597.47      513.06     20.57 o
  14  15   6      132.67      150.08     18.83 o
  15  15   6      118.00      128.06     14.87 o
  16  15   6       23.18       30.72     15.91 o
  17  15   6       16.86       30.95     18.15 o
  18  15   6        0.44       19.31     12.83 o
  19  15   6       87.00       49.64     14.58 o
   0  16   6      963.48      964.50     20.75 o
   1  16   6        9.46       22.46      5.26 o
   2  16   6     5447.69     5642.84     28.11 o
   3  16   6      114.81      101.97      8.18 o
   4  16   6        0.33       17.82      6.01 o
   5  16   6       38.54       38.65      8.89 o
   6  16   6        0.78        8.65      7.15 o
   7  16   6      251.03      240.53     13.10 o
   8  16   6      160.56      161.87     13.47 o
   9  16   6      122.17       95.87     12.00 o
  10  16   6      250.20      218.67     14.48 o
  11  16   6        9.02       17.36     10.16 o
  12  16   6      360.79      331.45     18.47 o
  13  16   6       29.75       42.74     14.34 o
  14  16   6      928.01      943.94     23.72 o
  15  16   6       49.76       44.07     11.47 o
  16  16   6       18.97       13.39     10.81 o
  17  16   6        6.70       15.57     11.99 o
  18  16   6      816.55      814.69     34.88 o
   1  17   6      107.18       99.14      7.86 o
   2  17   6       13.11       17.22      6.02 o
   3  17   6       14.94       14.65      5.31 o
   4  17   6     1009.58     1064.40     17.74 o
   5  17   6      189.96      169.03     11.94 o
   6  17   6      204.73      177.98     13.16 o
   7  17   6      139.25      115.55     12.75 o
   8  17   6       43.29       49.93      9.68 o
   9  17   6     1537.23     1627.02     27.75 o
  10  17   6     1084.27     1080.27     24.10 o
  11  17   6        0.37       12.48     10.42 o
  12  17   6       92.68       68.51     13.78 o
  13  17   6       16.60       23.53     10.96 o
  14  17   6      262.85      278.66     21.84 o
  15  17   6      153.39      117.84     19.09 o
  16  17   6       51.71       51.01     17.21 o
  17  17   6      181.05      156.58     21.82 o
   0  18   6     2290.08     2389.85     33.02 o
   1  18   6       31.31       32.41      6.94 o
   2  18   6      239.82      215.25     10.34 o
   3  18   6      911.79      935.23     20.39 o
   4  18   6        0.77       15.87      6.45 o
   5  18   6        1.82        6.86      8.66 o
   6  18   6      216.15      170.84     18.50 o
   7  18   6      415.29      411.90     20.73 o
   8  18   6      169.60      172.35     14.64 o
   9  18   6        4.84        3.47      9.62 o
  10  18   6     1242.45     1258.87     39.51 o
  11  18   6       17.39        9.09     11.90 o
  12  18   6        3.01        6.88      8.51 o
  13  18   6      261.58      233.50     17.26 o
  14  18   6     1181.46     1321.18     33.51 o
  15  18   6      200.85      180.97     18.44 o
  16  18   6        1.51        9.52     15.06 o
   1  19   6     1475.07     1557.91     21.11 o
   2  19   6       14.84       17.79      6.14 o
   3  19   6       22.41       19.17      6.32 o
   4  19   6     1474.38     1535.41     26.42 o
   5  19   6      283.64      278.28     16.18 o
   6  19   6      789.05      792.65     22.57 o
   7  19   6      223.23      187.88     14.18 o
   8  19   6     1564.74     1626.75     28.77 o
   9  19   6       85.90       54.65      9.66 o
  10  19   6      448.56      420.54     20.32 o
  11  19   6      101.78      104.06     15.80 o
  12  19   6      544.95      537.58     21.88 o
  13  19   6      199.27      179.73     19.51 o
  14  19   6      273.58      258.64     18.74 o
   0  20   6      296.27      256.43     21.46 o
   1  20   6      717.78      710.02     17.02 o
   2  20   6     1927.10     2027.06     24.63 o
   3  20   6       65.76       52.21     10.19 o
   4  20   6      159.02      125.85     19.44 o
   5  20   6        3.25       14.44     11.47 o
   6  20   6      674.57      770.50     26.37 o
   7  20   6      495.07      504.09     25.18 o
   8  20   6      268.17      260.66     25.04 o
   9  20   6      405.02      421.30     20.39 o
  10  20   6       78.12       65.58     12.93 o
  11  20   6      440.52      385.07     21.53 o
  12  20   6      417.71      425.54     20.97 o
  13  20   6        2.15        9.31     13.25 o
   1  21   6      189.04      189.50     12.24 o
   2  21   6       55.89       31.38     11.01 o
   3  21   6      177.59      170.42     14.01 o
   4  21   6      303.92      301.80     20.17 o
   5  21   6      266.68      251.12     19.05 o
   6  21   6       42.42       42.42     14.70 o
   7  21   6        4.16       14.15     11.14 o
   8  21   6      353.77      376.03     23.30 o
   9  21   6      404.54      366.76     20.37 o
  10  21   6      708.10      701.27     24.66 o
  11  21   6      223.78      178.68     16.81 o
   0  22   6      246.77      251.65     20.16 o
   1  22   6        9.62       15.85      8.87 o
   2  22   6      833.00      850.53     22.05 o
   3  22   6     1329.41     1398.84     24.73 o
   4  22   6      691.45      720.44     45.74 o
   5  22   6      280.15      275.97     17.93 o
   6  22   6      291.72      286.57     19.81 o
   7  22   6      384.50      385.83     20.35 o
   8  22   6       50.78       57.42     17.58 o
   9  22   6        8.05       26.96     14.86 o
   1  23   6      184.87      180.23     17.18 o
   2  23   6       53.10       48.47     11.19 o
   3  23   6       16.66       32.59     14.30 o
   4  23   6       84.77       92.60     19.31 o
   5  23   6      288.78      274.57     35.88 o
   6  23   6      109.22       83.30     14.34 o
   7  23   6       38.16       63.11     33.88 o
   0  24   6      770.96      743.65     49.69 o
   1  24   6      508.98      507.05     25.86 o
   2  24   6        4.70       22.46     17.79 o
   1   1   7     1621.14     1734.18     12.85 o
   2   1   7     2503.35     2648.55     14.40 o
   3   1   7      183.41      216.34      7.18 o
   4   1   7      170.79      141.94      5.84 o
   5   1   7     8005.92     8339.91     46.52 o
   6   1   7      961.55     1031.82     10.86 o
   7   1   7      536.04      525.48      9.20 o
   8   1   7     5571.40     5539.05     28.23 o
   9   1   7     3929.61     3817.25     22.33 o
  10   1   7     1932.50     1969.56     20.97 o
  11   1   7     2289.12     2288.07     19.49 o
  12   1   7      905.05     1001.81     15.69 o
  13   1   7      829.64      828.72     14.42 o
  14   1   7       12.47       19.97      6.45 o
  15   1   7       61.38       38.26      8.51 o
  16   1   7      105.53       88.53     11.13 o
  17   1   7     2481.61     2481.70     38.69 o
  18   1   7      513.98      527.68     20.98 o
  19   1   7      145.09      102.34     18.72 o
  20   1   7      414.85      372.87     27.75 o
  21   1   7      185.84      174.76     18.16 o
  22   1   7       96.06       77.45     12.60 o
  23   1   7        7.11       13.68     10.47 o
   0   2   7      253.50      269.05      8.07 o
   1   2   7     2814.25     2793.68     16.89 o
   2   2   7       32.97       23.80      3.31 o
   3   2   7      107.31      106.75      5.31 o
   4   2   7      717.82      694.67      9.82 o
   5   2   7     1705.74     1699.85     13.05 o
   6   2   7       51.31       51.15      4.99 o
   7   2   7        6.70       18.32      4.56 o
   8   2   7      852.09      839.67     12.85 o
   9   2   7      105.97      119.85      8.29 o
  10   2   7        0.14       20.39      6.05 o
  11   2   7     1067.07     1161.68     16.82 o
  12   2   7      329.98      329.31     12.06 o
  13   2   7     1306.81     1259.23     25.94 o
  14   2   7     1487.11     1592.24     21.98 o
  15   2   7      465.85      417.84     14.55 o
  16   2   7      655.90      647.04     22.13 o
  17   2   7       80.17       51.22     13.00 o
  18   2   7        4.95       10.83     10.11 o
  19   2   7     1041.76     1036.73     27.35 o
  20   2   7        0.11       15.90     11.39 o
  21   2   7      245.36      230.66     20.16 o
  22   2   7       89.54       76.64     13.54 o
  23   2   7      208.58      238.19     26.89 o
   1   3   7      260.20      290.70      5.44 o
   2   3   7      374.84      377.52      7.13 o
   3   3   7     8113.21     8537.46     31.28 o
   4   3   7     1897.83     1912.29     13.94 o
   5   3   7     1134.95     1081.62     11.81 o
   6   3   7     4219.45     4384.94     33.67 o
   7   3   7    13325.80    13616.46     77.89 o
   8   3   7      196.10      207.62      8.66 o
   9   3   7     5208.66     5410.06     35.77 o
  10   3   7       70.91       60.99      7.00 o
  11   3   7     1034.63     1071.61     20.53 o
  12   3   7      395.57      397.63     12.22 o
  13   3   7      160.95      169.48     10.88 o
  14   3   7      177.07      173.87     10.28 o
  15   3   7      887.53      924.23     18.54 o
  16   3   7      109.12       78.57      9.31 o
  17   3   7       35.29       28.69      8.80 o
  18   3   7      207.42      178.58     16.66 o
  19   3   7     1163.06     1184.13     36.38 o
  20   3   7      748.20      776.68     32.87 o
  21   3   7       71.82       53.29     18.30 o
  22   3   7      419.85      383.82     25.78 o
  23   3   7       24.71       17.65     27.08 o
   0   4   7     1583.87     1481.87     11.49 o
   1   4   7        0.22       13.01      2.07 o
   2   4   7     1734.79     1759.89     13.95 o
   3   4   7     9204.02     9288.59     50.52 o
   4   4   7     4866.38     4841.35     25.73 o
   5   4   7      158.91      143.98      5.99 o
   6   4   7      206.31      213.04      8.10 o
   7   4   7      541.83      518.32     12.42 o
   8   4   7       21.95       42.82      6.50 o
   9   4   7      354.04      381.85     10.74 o
  10   4   7       71.36       86.41      7.28 o
  11   4   7     2976.14     3014.96     36.19 o
  12   4   7     1000.70     1009.50     15.79 o
  13   4   7     6096.98     6458.56     48.23 o
  14   4   7      437.38      439.86     12.49 o
  15   4   7      193.75      167.37     10.06 o
  16   4   7        2.31        0.98      8.48 o
  17   4   7       50.36       35.81     13.46 o
  18   4   7      273.07      248.66     22.67 o
  19   4   7       26.83       -5.13     12.38 o
  20   4   7      178.08      151.99     21.65 o
  21   4   7     1619.72     1702.85     85.43 o
  22   4   7        4.33       -1.64     17.36 o
   1   5   7      227.04      216.96      4.45 o
   2   5   7      458.91      455.23      6.35 o
   3   5   7     1405.34     1483.12      9.82 o
   4   5   7     1133.21     1073.96      9.41 o
   5   5   7    18161.66    18520.39    112.05 o
   6   5   7      783.13      759.67     12.05 o
   7   5   7     2148.60     2182.11     19.69 o
   8   5   7      141.01      152.61      7.01 o
   9   5   7       85.47       75.25      6.09 o
  10   5   7       76.30       80.92      6.39 o
  11   5   7     1061.85     1086.21     22.42 o
  12   5   7      766.61      764.91     15.98 o
  13   5   7     1326.73     1333.65     19.40 o
  14   5   7       76.59       65.35      8.32 o
  15   5   7      600.16      600.28     21.08 o
  16   5   7       36.68       20.96      8.41 o
  17   5   7       16.43       13.56     12.16 o
  18   5   7        7.60       20.05     11.01 o
  19   5   7      529.64      519.26     45.25 o
  20   5   7        0.69       12.95     16.34 o
  21   5   7     1269.65     1266.09     46.86 o
  22   5   7        9.81       13.41     15.24 o
   0   6   7    10981.99    10686.10     99.44 o
   1   6   7     4753.55     4717.30     25.34 o
   2   6   7      854.69      864.73      8.86 o
   3   6   7       12.11       21.09      3.01 o
   4   6   7      275.67      301.83      6.61 o
   5   6   7       93.90       95.70      5.48 o
   6   6   7        4.64       12.28      3.01 o
   7   6   7     2258.63     2237.87     24.56 o
   8   6   7        4.49       21.57      5.40 o
   9   6   7      546.41      541.40     11.54 o
  10   6   7      453.50      416.51     14.28 o
  11   6   7     2214.01     2242.48     28.94 o
  12   6   7     1791.70     1791.09     30.93 o
  13   6   7       28.76       21.76      7.49 o
  14   6   7      409.68      348.99     18.83 o
  15   6   7       45.70       29.11      7.81 o
  16   6   7      485.77      490.98     19.17 o
  17   6   7     2344.47     2419.45     34.71 o
  18   6   7      852.46      818.36     36.71 o
  19   6   7      114.13      102.04     18.78 o
  20   6   7       31.10       19.24     13.37 o
  21   6   7      206.16      200.04     44.80 o
  22   6   7       19.66       29.07     18.18 o
   1   7   7     2579.49     2568.09     18.02 o
   2   7   7       88.29       98.85      4.04 o
   3   7   7      754.99      683.61      8.05 o
   4   7   7        8.90       14.27      3.12 o
   5   7   7      603.31      517.65      9.52 o
   6   7   7      312.55      286.72      7.90 o
   7   7   7       72.98       81.10      5.76 o
   8   7   7      747.63      720.34     12.03 o
   9   7   7     2449.69     2522.11     25.55 o
  10   7   7       18.00       17.89      6.64 o
  11   7   7       41.21       26.47      5.32 o
  12   7   7        4.95        8.66      6.38 o
  13   7   7      105.72       82.66      8.98 o
  14   7   7       10.29       14.43      7.61 o
  15   7   7      681.23      655.23     18.34 o
  16   7   7       37.11       35.36      9.72 o
  17   7   7       54.71       67.68     16.47 o
  18   7   7        8.69       14.33      9.84 o
  19   7   7      233.22      216.04     28.08 o
  20   7   7        0.20       19.88     19.63 o
  21   7   7       57.95       42.00     15.31 o
  22   7   7       18.81       15.55     17.60 o
   0   8   7     5122.65     5020.71     39.83 o
   1   8   7     1408.09     1356.71     11.84 o
   2   8   7      112.41      127.75      4.71 o
   3   8   7     4795.68     4811.68     32.82 o
   4   8   7      225.34      257.84      7.48 o
   5   8   7     2569.10     2545.17     27.05 o
   6   8   7      924.12      945.74     12.33 o
   7   8   7      882.88      924.15     14.64 o
   8   8   7      358.37      381.35     10.79 o
   9   8   7      559.18      574.60     12.65 o
  10   8   7     1936.71     1980.65     22.22 o
  11   8   7      121.02      110.77      7.42 o
  12   8   7      836.42      853.37     33.38 o
  13   8   7      330.60      305.09     24.66 o
  14   8   7      295.74      281.30     22.87 o
  15   8   7     3447.14     3716.63     39.91 o
  16   8   7     1825.44     1926.75     33.43 o
  17   8   7       50.46       46.82     12.35 o
  18   8   7      995.08     1058.80     28.73 o
  19   8   7      552.53      550.89     28.69 o
  20   8   7       18.26       19.36     16.56 o
  21   8   7        0.88        7.68     16.43 o
   1   9   7     1942.31     2022.95     16.09 o
   2   9   7      516.41      504.56     10.28 o
   3   9   7     4949.47     4835.61     36.86 o
   4   9   7        0.39       12.66      3.21 o
   5   9   7        0.19        9.46      3.35 o
   6   9   7     1021.57     1010.90     13.05 o
   7   9   7      243.47      238.53      8.74 o
   8   9   7      537.34      524.04     12.62 o
   9   9   7      586.85      549.68     12.49 o
  10   9   7      149.96      142.79      8.49 o
  11   9   7     2007.39     2026.32     19.89 o
  12   9   7       26.95       23.65      6.66 o
  13   9   7       75.82       61.18      9.62 o
  14   9   7       35.93       36.90      9.31 o
  15   9   7       70.89       59.59     14.94 o
  16   9   7      125.53      103.30     12.47 o
  17   9   7       99.52       79.76     13.03 o
  18   9   7       24.61       22.95     15.06 o
  19   9   7        4.46       13.83     16.69 o
  20   9   7       15.64       14.11     13.68 o
  21   9   7       58.51       35.80     15.35 o
   0  10   7     1893.75     2013.22     26.33 o
   1  10   7     3436.84     3518.29     23.63 o
   2  10   7     1599.62     1615.33     15.92 o
   3  10   7     1562.29     1526.71     14.09 o
   4  10   7     1785.20     1714.59     16.86 o
   5  10   7      787.17      759.68     16.58 o
   6  10   7      142.28      132.25      8.29 o
   7  10   7     4074.30     4167.39     56.61 o
   8  10   7       58.67       58.37      7.03 o
   9  10   7     1583.79     1573.21     18.44 o
  10  10   7      197.57      180.58      9.17 o
  11  10   7       63.01       51.05      7.29 o
  12  10   7      448.06      452.54     13.19 o
  13  10   7     3107.85     3155.43     49.30 o
  14  10   7     1033.94     1028.51     21.30 o
  15  10   7       14.29        8.58      8.31 o
  16  10   7      463.62      433.41     23.62 o
  17  10   7     1784.28     1884.14     32.80 o
  18  10   7       99.15      139.33     19.99 o
  19  10   7       18.30        9.36     18.31 o
  20  10   7        0.45       16.46     14.56 o
  21  10   7      110.34       99.54     30.76 o
   1  11   7      442.60      425.85      9.78 o
   2  11   7      374.74      363.09      9.13 o
   3  11   7      363.96      370.64      9.35 o
   4  11   7      166.49      169.50      8.66 o
   5  11   7      478.54      481.10     13.81 o
   6  11   7      432.26      412.34     10.99 o
   7  11   7       22.59       21.39      6.22 o
   8  11   7      298.23      276.62     10.18 o
   9  11   7      105.37       98.95      7.92 o
  10  11   7      482.38      469.68     14.90 o
  11  11   7        0.75       17.10      6.35 o
  12  11   7      595.02      567.45     13.38 o
  13  11   7      907.68      886.19     17.79 o
  14  11   7      112.26      115.35     14.85 o
  15  11   7        5.95       17.87     12.07 o
  16  11   7       23.48       19.61     10.31 o
  17  11   7      188.30      198.41     16.84 o
  18  11   7      406.66      397.87     22.57 o
  19  11   7       88.93       55.46     14.89 o
  20  11   7      382.50      345.56     25.50 o
   0  12   7      139.61      134.09      9.27 o
   1  12   7     2699.22     2709.43     24.83 o
   2  12   7      201.80      193.43      8.63 o
   3  12   7      189.34      177.37      8.86 o
   4  12   7      723.91      682.95     13.26 o
   5  12   7      654.56      648.26     13.38 o
   6  12   7      327.11      283.52     10.37 o
   7  12   7     1731.33     1740.91     27.16 o
   8  12   7        7.61        9.88      5.30 o
   9  12   7      346.21      336.21     11.36 o
  10  12   7        0.26       13.86      6.63 o
  11  12   7     1917.63     1956.01     27.55 o
  12  12   7      399.74      368.58     13.66 o
  13  12   7      292.82      250.32     12.38 o
  14  12   7      673.54      655.77     17.73 o
  15  12   7      498.45      490.49     24.71 o
  16  12   7       36.96       30.73     15.58 o
  17  12   7      983.64      980.90     27.97 o
  18  12   7       14.76       27.35     19.03 o
  19  12   7      166.98      131.09     16.79 o
  20  12   7      331.02      274.99     23.68 o
   1  13   7      564.04      570.29     11.39 o
   2  13   7        6.29       12.61      3.81 o
   3  13   7      388.36      348.22     11.56 o
   4  13   7      597.29      559.82     18.08 o
   5  13   7     1649.34     1729.88     29.87 o
   6  13   7     1771.68     1781.13     26.29 o
   7  13   7       22.46       21.51      6.40 o
   8  13   7      252.33      250.78     11.14 o
   9  13   7      384.56      346.32     12.28 o
  10  13   7      566.17      579.56     16.98 o
  11  13   7      592.79      594.82     15.62 o
  12  13   7     1013.06     1044.77     25.45 o
  13  13   7       11.11       15.47      6.96 o
  14  13   7        9.71        7.81      7.81 o
  15  13   7      785.67      740.07     24.41 o
  16  13   7       62.15       53.26     12.54 o
  17  13   7       33.14       16.59     18.86 o
  18  13   7      221.73      210.45     51.59 o
  19  13   7       83.53       50.23     14.16 o
   0  14   7       72.22       78.22      9.75 o
   1  14   7      177.04      169.24      8.72 o
   2  14   7       21.21       30.69      6.09 o
   3  14   7     5028.64     5183.46     40.83 o
   4  14   7        4.59       10.40      6.43 o
   5  14   7     1367.95     1384.75     18.89 o
   6  14   7       32.78       38.85      7.70 o
   7  14   7     1816.87     1874.87     39.02 o
   8  14   7       57.82       72.03      9.23 o
   9  14   7      492.91      459.76     21.64 o
  10  14   7      584.90      576.84     17.67 o
  11  14   7      260.25      240.78     14.57 o
  12  14   7       32.17       19.25      7.40 o
  13  14   7      534.48      514.25     17.21 o
  14  14   7        4.63        3.82      9.08 o
  15  14   7     2731.63     2938.18     35.59 o
  16  14   7       41.80       43.98     13.54 o
  17  14   7       74.18       55.44     13.90 o
  18  14   7        6.61       13.59     17.45 o
   1  15   7     4939.57     5058.96     42.34 o
   2  15   7      612.55      617.60     18.62 o
   3  15   7        9.77       14.91      5.97 o
   4  15   7      434.64      379.72     13.37 o
   5  15   7      643.83      610.00     15.51 o
   6  15   7     1557.00     1559.32     29.71 o
   7  15   7       31.30       37.29      7.98 o
   8  15   7     1502.78     1629.60     26.69 o
   9  15   7     1773.71     1814.52     27.21 o
  10  15   7      359.53      336.96     15.95 o
  11  15   7      292.34      251.73     14.50 o
  12  15   7      134.55      122.89     15.45 o
  13  15   7       12.73       10.24     11.36 o
  14  15   7      174.77      154.17     16.70 o
  15  15   7      280.22      281.07     16.99 o
  16  15   7       11.75       -3.56     11.61 o
  17  15   7       61.67       37.65     14.50 o
  18  15   7       21.51       20.22     16.77 o
   0  16   7        8.10        6.30      6.14 o
   1  16   7     4338.85     4582.05     35.05 o
   2  16   7       10.06       25.36      6.22 o
   3  16   7      236.67      218.33     10.43 o
   4  16   7       14.40       20.19      9.23 o
   5  16   7        5.35       12.95      7.57 o
   6  16   7       12.33       13.35      8.26 o
   7  16   7     2242.36     2336.02     30.55 o
   8  16   7      267.55      279.42     17.32 o
   9  16   7      450.56      439.06     22.29 o
  10  16   7        3.27        7.99      8.55 o
  11  16   7       94.96       82.34     13.13 o
  12  16   7      180.20      152.48     14.61 o
  13  16   7      598.44      581.66     21.02 o
  14  16   7      117.52      109.81     14.04 o
  15  16   7       44.50       32.21     15.15 o
  16  16   7       12.24       13.63     12.24 o
  17  16   7      951.68      913.47     44.93 o
   1  17   7      653.98      650.26     14.07 o
   2  17   7      890.28      882.39     16.31 o
   3  17   7      379.17      367.76     13.54 o
   4  17   7      401.29      394.67     17.38 o
   5  17   7     1515.44     1575.32     26.89 o
   6  17   7       57.29       52.39     11.63 o
   7  17   7     1073.07     1090.83     23.96 o
   8  17   7      783.84      775.79     22.44 o
   9  17   7      600.80      600.22     20.94 o
  10  17   7      187.12      162.06     15.86 o
  11  17   7      528.16      547.40     20.60 o
  12  17   7       12.42        2.11      9.83 o
  13  17   7       23.70       22.60     12.45 o
  14  17   7        2.74       19.52     10.82 o
  15  17   7      180.94      171.17     16.37 o
  16  17   7       18.67       24.58     15.84 o
   0  18   7     1502.35     1500.35     29.93 o
   1  18   7      778.99      771.87     16.98 o
   2  18   7      472.78      495.81     16.15 o
   3  18   7     1400.19     1431.32     22.60 o
   4  18   7      118.33      134.56     12.14 o
   5  18   7      258.98      269.88     16.36 o
   6  18   7       21.79       19.61     10.97 o
   7  18   7      446.75      418.58     17.02 o
   8  18   7      105.72      110.19     13.25 o
   9  18   7       39.09       33.48     10.82 o
  10  18   7       15.27       10.56      9.87 o
  11  18   7        0.01       12.30      9.60 o
  12  18   7       40.49       39.08     12.46 o
  13  18   7      440.71      468.76     32.48 o
  14  18   7      134.02      134.64     16.84 o
  15  18   7       64.12       54.43     19.03 o
   1  19   7      161.92      139.14     12.00 o
   2  19   7      184.80      166.92     11.08 o
   3  19   7      546.42      531.82     17.27 o
   4  19   7      156.88      127.07     21.04 o
   5  19   7        0.05        9.74      9.75 o
   6  19   7      141.67      124.25     13.21 o
   7  19   7      459.85      454.24     20.80 o
   8  19   7      494.34      482.22     21.54 o
   9  19   7     1193.57     1288.29     35.98 o
  10  19   7      102.49      106.98     17.36 o
  11  19   7        2.88       15.02     12.43 o
  12  19   7       42.17       33.10     13.95 o
  13  19   7      123.90       88.59     14.51 o
   0  20   7      180.98      173.35     16.38 o
   1  20   7      202.69      188.58     12.31 o
   2  20   7      570.46      576.74     16.68 o
   3  20   7       70.41       45.41     10.33 o
   4  20   7      512.07      543.26     29.96 o
   5  20   7      399.49      401.62     19.00 o
   6  20   7      188.15      208.22     19.93 o
   7  20   7      351.56      347.23     19.02 o
   8  20   7       88.59       88.04     14.56 o
   9  20   7       30.48       30.54     12.48 o
  10  20   7        5.09       17.89     14.72 o
  11  20   7      511.48      511.25     31.17 o
   1  21   7      457.88      424.26     16.07 o
   2  21   7       44.08       39.33     11.55 o
   3  21   7       51.98       22.55     11.89 o
   4  21   7      114.09       92.75     15.53 o
   5  21   7      725.26      737.53     28.84 o
   6  21   7        1.00       25.21     12.88 o
   7  21   7      129.12      116.39     16.84 o
   8  21   7       21.03       35.37     14.16 o
   9  21   7     1407.65     1475.23     45.45 o
  10  21   7       25.90       31.44     28.96 o
   0  22   7      301.86      288.71     21.60 o
   1  22   7      139.59      114.44     11.59 o
   2  22   7      100.80      116.45     18.19 o
   3  22   7       52.76       35.03     18.70 o
   4  22   7       13.02       14.03     13.87 o
   5  22   7       13.76       19.03     17.89 o
   6  22   7       77.45       68.33     15.79 o
   7  22   7      210.35      193.42     15.91 o
   8  22   7        7.56       34.96     32.74 o
   1  23   7      239.33      234.53     16.51 o
   2  23   7       16.43       23.97     11.95 o
   3  23   7      132.79      110.99     22.12 o
   4  23   7       17.31       18.43     17.35 o
   0   0   8      931.42      883.48     22.35 o
   1   0   8      204.77      175.25      9.00 o
   2   0   8       49.80       46.75      6.65 o
   3   0   8    12293.24    12133.47     54.71 o
   4   0   8       90.34      103.77      9.59 o
   5   0   8     6295.65     6283.58     34.10 o
   6   0   8     5540.15     5651.73     37.48 o
   7   0   8     6250.09     6446.68     68.48 o
   8   0   8      616.42      605.21     16.83 o
   9   0   8      566.32      574.08     19.38 o
  10   0   8      236.62      249.23     31.45 o
  11   0   8      205.49      223.04     12.86 o
  12   0   8     5085.53     5307.75     56.22 o
  13   0   8       37.24       53.47     11.36 o
  14   0   8       63.19       46.38     10.69 o
  15   0   8      876.31      853.15     52.35 o
  16   0   8     3620.00     3592.00     88.20 o
  17   0   8       27.58        3.07     17.50 o
  18   0   8      330.13      313.81     36.43 o
  19   0   8       10.37       22.99     23.79 o
  20   0   8       42.36       46.53     15.08 o
  21   0   8      184.28      139.41     20.59 o
  22   0   8       19.81       15.58     14.31 o
   1   1   8      819.05      771.92     10.89 o
   2   1   8       64.27       52.63      5.05 o
   3   1   8      533.71      514.45      9.17 o
   4   1   8     3991.11     4139.80     21.16 o
   5   1   8     1048.34     1040.94     14.17 o
   6   1   8      206.30      178.55      7.16 o
   7   1   8      608.33      580.99     13.04 o
   8   1   8       18.62       27.92      6.04 o
   9   1   8     1965.56     1979.12     23.92 o
  10   1   8      853.60      873.90     14.40 o
  11   1   8     1951.31     2009.86     20.00 o
  12   1   8     3752.01     3935.55     28.33 o
  13   1   8       15.81       22.98      5.25 o
  14   1   8      566.54      538.38     19.02 o
  15   1   8      232.49      204.67     14.03 o
  16   1   8       51.85       38.16     11.52 o
  17   1   8      144.21      108.81     17.42 o
  18   1   8      155.25      126.07     15.00 o
  19   1   8      735.70      779.91     31.97 o
  20   1   8      359.08      312.51     27.12 o
  21   1   8        5.75       19.52     15.59 o
  22   1   8       70.17       47.05     13.27 o
   0   2   8     7312.72     7500.72     64.20 o
   1   2   8     7216.27     7257.83     28.76 o
   2   2   8      599.80      578.22      9.45 o
   3   2   8       41.65       57.40      4.88 o
   4   2   8     5909.92     5986.22     31.36 o
   5   2   8     2191.32     2138.90     18.12 o
   6   2   8      260.63      279.12      8.24 o
   7   2   8      737.60      748.78     12.39 o
   8   2   8       42.59       40.27      6.62 o
   9   2   8       32.31       25.86      5.94 o
  10   2   8       17.03       17.99      6.27 o
  11   2   8     3238.63     3333.94     26.75 o
  12   2   8     1917.93     1947.57     22.45 o
  13   2   8      137.72      121.68     10.01 o
  14   2   8      518.53      520.06     17.96 o
  15   2   8       38.61       41.26      9.48 o
  16   2   8     2800.52     2906.26     41.10 o
  17   2   8      832.29      867.74     26.02 o
  18   2   8       19.49       16.71     12.97 o
  19   2   8      110.01       95.87     14.03 o
  20   2   8      244.22      235.11     22.65 o
  21   2   8        5.37       10.60     13.14 o
  22   2   8       55.79       56.55     20.20 o
   1   3   8     2280.73     2329.06     16.08 o
   2   3   8     1165.61     1200.78     12.52 o
   3   3   8      185.37      175.34      6.69 o
   4   3   8     4051.80     4267.79     22.85 o
   5   3   8      335.51      339.16      8.90 o
   6   3   8      136.71      111.08      7.15 o
   7   3   8      507.89      455.08     10.69 o
   8   3   8      435.41      407.09     11.92 o
   9   3   8      298.23      270.55     11.01 o
  10   3   8        1.99       16.46      6.27 o
  11   3   8       79.01       74.46      8.69 o
  12   3   8      304.28      285.91     11.81 o
  13   3   8     1044.04     1075.42     18.81 o
  14   3   8        7.37       13.38      6.89 o
  15   3   8      406.37      412.56     14.37 o
  16   3   8      102.86      107.50     10.51 o
  17   3   8      172.89      191.41     20.92 o
  18   3   8       17.06        5.47     13.92 o
  19   3   8        0.15       19.42     16.18 o
  20   3   8      153.79      169.26     23.76 o
  21   3   8      199.92      163.36     22.51 o
  22   3   8      185.45      188.09     23.16 o
   0   4   8    10803.55    11344.09     48.70 o
   1   4   8     3525.96     3325.51     18.94 o
   2   4   8        0.72       10.80      3.08 o
   3   4   8      156.15      147.82      6.65 o
   4   4   8     2452.27     2407.27     20.36 o
   5   4   8      604.41      599.37     10.44 o
   6   4   8      130.26      138.32      8.18 o
   7   4   8      154.09      164.31      8.47 o
   8   4   8      213.85      186.18      9.21 o
   9   4   8      745.38      752.93     14.53 o
  10   4   8       14.83       20.76      5.95 o
  11   4   8       16.54       12.64      6.26 o
  12   4   8     1215.68     1235.23     17.42 o
  13   4   8     1532.72     1562.70     20.10 o
  14   4   8       39.37       30.02      6.45 o
  15   4   8      218.69      199.50     12.35 o
  16   4   8     1929.55     2051.09     32.44 o
  17   4   8      171.16      188.32     21.28 o
  18   4   8        3.27       16.63     11.71 o
  19   4   8       32.65       20.86     13.08 o
  20   4   8       87.18       85.82     18.82 o
  21   4   8      226.22      164.71     21.41 o
  22   4   8       47.81       50.36     18.89 o
   1   5   8      438.19      425.40      6.61 o
   2   5   8       10.53       13.73      2.45 o
   3   5   8     3592.13     3561.80     22.94 o
   4   5   8     1952.87     2010.35     15.06 o
   5   5   8      537.59      566.13     15.66 o
   6   5   8     1135.02     1158.97     16.46 o
   7   5   8        0.55       15.69      5.01 o
   8   5   8      730.85      706.24     13.91 o
   9   5   8      493.23      490.42     13.60 o
  10   5   8       23.10       30.78      6.73 o
  11   5   8      849.51      868.07     16.46 o
  12   5   8      302.72      287.50     11.83 o
  13   5   8      495.61      481.55     14.75 o
  14   5   8        3.29       13.02      7.30 o
  15   5   8       13.70       16.76      8.49 o
  16   5   8     1417.21     1456.62     28.86 o
  17   5   8      173.89      158.09     17.99 o
  18   5   8      937.85      948.59     58.08 o
  19   5   8      144.49      129.86     21.78 o
  20   5   8     1542.44     1651.37     42.94 o
  21   5   8        0.34        6.82     13.06 o
   0   6   8      280.35      279.45      7.52 o
   1   6   8     1150.85     1014.93      9.02 o
   2   6   8     3211.30     3268.33     20.71 o
   3   6   8     1296.11     1306.18     12.61 o
   4   6   8       10.13       21.10      4.05 o
   5   6   8      416.11      424.87      9.15 o
   6   6   8      661.09      631.59     10.84 o
   7   6   8      510.05      518.23     11.94 o
   8   6   8     1829.17     1881.25     28.85 o
   9   6   8      911.47      901.62     18.63 o
  10   6   8        2.37       16.93      7.24 o
  11   6   8      128.13      136.76     14.07 o
  12   6   8     1658.77     1728.52     31.22 o
  13   6   8        0.12        7.84      7.19 o
  14   6   8       25.14       29.09      8.80 o
  15   6   8     1165.81     1179.50     26.01 o
  16   6   8       30.57       22.65      9.87 o
  17   6   8        0.11        1.98     11.15 o
  18   6   8      180.79      148.92     20.10 o
  19   6   8        0.92        6.76     12.88 o
  20   6   8       32.89       24.92     17.06 o
  21   6   8       31.02       39.77     16.75 o
   1   7   8        3.28        9.62      2.40 o
   2   7   8      343.12      303.70      6.28 o
   3   7   8      455.95      425.94      7.92 o
   4   7   8     5283.66     5376.27     48.00 o
   5   7   8      110.36      109.13      6.79 o
   6   7   8        1.43       16.27      4.90 o
   7   7   8       80.53       77.83      7.03 o
   8   7   8     7928.19     8221.41     62.65 o
   9   7   8     3873.21     4003.38     31.05 o
  10   7   8     1730.84     1728.22     44.26 o
  11   7   8       55.86       58.97     11.43 o
  12   7   8     1328.91     1413.06     34.04 o
  13   7   8      702.93      684.65     22.19 o
  14   7   8      998.78     1018.56     23.42 o
  15   7   8        9.34       13.07      8.19 o
  16   7   8       61.26       53.37     12.36 o
  17   7   8      289.39      275.61     17.98 o
  18   7   8      134.78      131.79     19.86 o
  19   7   8      775.10      724.44     30.03 o
  20   7   8      341.20      358.86     27.09 o
  21   7   8       83.63       69.88     20.36 o
   0   8   8      419.83      392.61     10.77 o
   1   8   8      400.56      406.05      9.12 o
   2   8   8       26.63       21.25      3.92 o
   3   8   8       72.74       50.61      4.73 o
   4   8   8     1565.09     1612.49     17.20 o
   5   8   8      269.95      246.49      8.56 o
   6   8   8     1223.78     1237.35     14.46 o
   7   8   8     2860.26     3065.97     33.98 o
   8   8   8      253.03      276.62     13.34 o
   9   8   8      104.83       95.70     10.09 o
  10   8   8      440.86      442.03     15.68 o
  11   8   8      379.52      349.29     14.04 o
  12   8   8        3.20       16.26     10.52 o
  13   8   8      528.64      520.46     24.91 o
  14   8   8      419.21      409.02     26.27 o
  15   8   8      237.83      226.36     17.80 o
  16   8   8      110.30       89.54     13.51 o
  17   8   8     1436.35     1503.93     44.31 o
  18   8   8       25.14        8.82     10.72 o
  19   8   8        0.34       16.99     14.16 o
  20   8   8      316.96      287.66     24.69 o
  21   8   8        9.58       45.97     22.36 o
   1   9   8     3098.11     3130.84     27.39 o
   2   9   8      486.68      419.50      9.51 o
   3   9   8       22.13       35.63      5.30 o
   4   9   8     2023.25     1991.11     20.29 o
   5   9   8     1385.40     1424.86     16.24 o
   6   9   8       14.45       18.50      5.20 o
   7   9   8     1304.43     1328.69     21.60 o
   8   9   8     6578.46     6924.90     72.13 o
   9   9   8      298.86      300.19     13.14 o
  10   9   8      156.28      147.64     12.09 o
  11   9   8      347.72      317.88     13.78 o
  12   9   8       78.22       78.97     13.05 o
  13   9   8     2221.20     2380.70     44.81 o
  14   9   8       94.05       92.81     16.39 o
  15   9   8      872.07      956.01     35.09 o
  16   9   8       37.79       21.92     11.83 o
  17   9   8       26.91       32.64     14.00 o
  18   9   8       85.16       59.95     20.15 o
  19   9   8        0.12       15.39     14.24 o
  20   9   8     1158.66     1158.71     38.55 o
   0  10   8     1868.24     1721.41     18.29 o
   1  10   8     1275.29     1242.14     13.00 o
   2  10   8      477.22      457.32      9.55 o
   3  10   8     1822.02     1851.33     17.40 o
   4  10   8      117.83      120.37      7.67 o
   5  10   8      197.47      191.66     10.83 o
   6  10   8       12.12        9.04      3.74 o
   7  10   8        9.39       13.97      5.94 o
   8  10   8       79.48       71.45      7.87 o
   9  10   8       25.17       28.47      6.79 o
  10  10   8      631.67      647.61     16.01 o
  11  10   8      690.95      666.92     21.37 o
  12  10   8      160.88      140.92     13.74 o
  13  10   8      644.40      653.10     27.11 o
  14  10   8        0.03       13.12     12.45 o
  15  10   8       49.39       26.74     12.08 o
  16  10   8        1.13        2.65     15.78 o
  17  10   8      327.77      329.77     35.83 o
  18  10   8       76.41       58.59     15.45 o
  19  10   8      346.63      331.41     22.77 o
  20  10   8       11.39       -0.61     28.33 o
   1  11   8      779.91      802.85     12.34 o
   2  11   8        1.48       13.39      4.58 o
   3  11   8     3768.42     3940.95     34.76 o
   4  11   8      830.08      789.05     14.69 o
   5  11   8     1249.49     1266.02     20.75 o
   6  11   8      717.07      711.34     19.68 o
   7  11   8     1077.04     1055.94     16.76 o
   8  11   8      692.62      691.38     14.87 o
   9  11   8     1750.87     1796.19     19.96 o
  10  11   8     1159.02     1153.38     16.80 o
  11  11   8        4.21       11.12      6.84 o
  12  11   8      250.02      233.32     14.13 o
  13  11   8       51.55       37.27     13.22 o
  14  11   8      301.68      256.64     23.12 o
  15  11   8      139.17      138.77     18.72 o
  16  11   8     2011.81     2141.58     52.79 o
  17  11   8      101.38       80.11     21.64 o
  18  11   8        1.20       16.09     18.89 o
  19  11   8      655.83      632.95     33.62 o
   0  12   8     3673.49     3894.71     50.51 o
   1  12   8      281.44      253.87     10.01 o
   2  12   8     3825.23     3764.90     24.94 o
   3  12   8     1146.86     1103.63     28.32 o
   4  12   8     1174.80     1201.52     21.09 o
   5  12   8      145.61      131.37      9.56 o
   6  12   8      500.91      498.56     13.63 o
   7  12   8     1778.95     1774.07     29.51 o
   8  12   8      250.22      208.72     10.34 o
   9  12   8      124.23      122.67     11.62 o
  10  12   8       82.49       65.01      9.26 o
  11  12   8      189.63      186.58     11.79 o
  12  12   8      132.95      109.19     11.48 o
  13  12   8      319.43      327.22     16.26 o
  14  12   8      416.94      384.31     25.67 o
  15  12   8       31.46       21.50     17.67 o
  16  12   8      431.36      436.01     28.91 o
  17  12   8       43.39       24.92     17.87 o
  18  12   8        9.02       16.64     16.92 o
  19  12   8      194.47      193.97     33.93 o
   1  13   8      235.73      209.31     10.05 o
   2  13   8      380.43      386.59     14.08 o
   3  13   8       48.81       41.45      7.63 o
   4  13   8      667.10      639.17     18.79 o
   5  13   8     3111.54     3232.70     72.66 o
   6  13   8      285.07      237.48     17.00 o
   7  13   8      107.58       98.81      8.42 o
   8  13   8     2977.40     3089.19     39.86 o
   9  13   8      546.45      551.29     15.98 o
  10  13   8        0.09        5.93      8.24 o
  11  13   8      392.37      366.60     13.63 o
  12  13   8     1204.89     1243.45     22.57 o
  13  13   8      393.15      351.80     17.40 o
  14  13   8      225.93      200.50     22.47 o
  15  13   8      317.45      304.26     20.68 o
  16  13   8        0.93       12.31     14.60 o
  17  13   8       44.22       50.54     19.38 o
  18  13   8     1610.40     1691.21     47.03 o
   0  14   8      100.97       85.26     11.29 o
   1  14   8      279.52      252.15     10.87 o
   2  14   8      200.24      195.15     10.89 o
   3  14   8      501.81      484.20     14.96 o
   4  14   8      613.58      605.20     16.52 o
   5  14   8      322.40      322.45     14.77 o
   6  14   8        7.27       14.04      7.47 o
   7  14   8      141.10      138.18     11.09 o
   8  14   8      572.98      588.14     18.34 o
   9  14   8        1.07       14.92     13.33 o
  10  14   8     1067.69     1104.24     23.98 o
  11  14   8     1727.03     1844.83     25.43 o
  12  14   8      742.32      729.37     18.98 o
  13  14   8      134.39      116.33     11.94 o
  14  14   8      167.20      159.85     13.30 o
  15  14   8        3.02        8.33     17.18 o
  16  14   8      280.31      267.74     28.08 o
  17  14   8        8.99       23.17     17.05 o
   1  15   8       85.93       77.41     11.45 o
   2  15   8        0.24       10.09      6.57 o
   3  15   8       91.17       85.59      9.79 o
   4  15   8      323.78      316.26     13.62 o
   5  15   8      672.68      654.52     17.93 o
   6  15   8      791.45      772.29     22.40 o
   7  15   8     1072.23     1083.02     23.53 o
   8  15   8       72.38       55.16     11.15 o
   9  15   8      341.93      354.88     16.89 o
  10  15   8      491.28      472.06     20.28 o
  11  15   8        9.11       12.81     10.30 o
  12  15   8      353.24      306.24     21.23 o
  13  15   8       40.72       16.28     10.11 o
  14  15   8       16.64       15.49     10.29 o
  15  15   8       81.08       51.09     14.63 o
  16  15   8      150.37      128.81     21.46 o
  17  15   8       29.75       42.56     26.68 o
   0  16   8     1502.35     1526.06     34.89 o
   1  16   8      350.33      319.11     18.38 o
   2  16   8       51.77       37.48      8.54 o
   3  16   8      172.27      161.83     13.04 o
   4  16   8      275.08      273.83     15.46 o
   5  16   8      428.12      415.85     20.58 o
   6  16   8        5.85       20.21      9.47 o
   7  16   8      337.32      347.47     17.79 o
   8  16   8       95.57       63.64     10.75 o
   9  16   8        0.12        9.01     10.29 o
  10  16   8        4.53       11.74     10.38 o
  11  16   8      178.42      139.97     14.63 o
  12  16   8      565.18      523.11     21.02 o
  13  16   8        1.43       13.29     11.19 o
  14  16   8       57.52       40.53     12.21 o
  15  16   8      151.30      114.67     15.67 o
  16  16   8      240.21      159.22     26.75 o
   1  17   8      811.37      813.61     20.22 o
   2  17   8        5.00       14.61      8.71 o
   3  17   8      452.58      455.93     18.34 o
   4  17   8       15.74        5.31      9.74 o
   5  17   8        3.24       10.42      8.67 o
   6  17   8     2136.90     2294.67     36.47 o
   7  17   8      421.15      418.38     19.06 o
   8  17   8        3.31       11.57     10.61 o
   9  17   8      151.09      128.56     16.97 o
  10  17   8     1202.54     1216.50     28.06 o
  11  17   8       17.01       13.86     10.17 o
  12  17   8      222.84      204.11     18.63 o
  13  17   8       81.16       56.19     13.01 o
  14  17   8      139.50      103.04     15.53 o
  15  17   8       84.37       75.32     19.50 o
   0  18   8     4999.00     5294.92     50.46 o
   1  18   8        0.27       20.95      9.11 o
   2  18   8      338.98      314.32     17.15 o
   3  18   8      492.04      534.32     20.44 o
   4  18   8      432.52      417.94     18.55 o
   5  18   8      396.97      397.34     23.48 o
   6  18   8      507.27      518.80     20.49 o
   7  18   8      302.16      288.24     17.20 o
   8  18   8        8.62       15.50     11.33 o
   9  18   8      132.47       93.54     12.83 o
  10  18   8      214.05      171.12     15.61 o
  11  18   8        1.93        3.51     11.31 o
  12  18   8      398.31      376.29     20.65 o
  13  18   8      272.44      273.31     19.54 o
   1  19   8      195.78      190.85     13.59 o
   2  19   8       95.68       71.93     10.32 o
   3  19   8       68.23       56.07     13.85 o
   4  19   8        7.48       12.75     11.28 o
   5  19   8     1534.58     1637.66     29.97 o
   6  19   8      158.88      148.15     18.64 o
   7  19   8        0.03       15.24     15.22 o
   8  19   8       36.51       35.11     12.39 o
   9  19   8       31.71       22.25     12.19 o
  10  19   8        0.29       10.54      9.84 o
  11  19   8      427.23      432.24     24.64 o
  12  19   8        0.08       15.49     19.40 o
   0  20   8      203.37      143.03     20.73 o
   1  20   8      580.43      603.97     19.10 o
   2  20   8      523.96      530.82     20.57 o
   3  20   8      159.12      168.70     15.60 o
   4  20   8       52.46       30.80     13.27 o
   5  20   8        4.12       13.91     10.34 o
   6  20   8       96.93       63.76     14.03 o
   7  20   8      411.03      402.19     24.33 o
   8  20   8      440.91      385.67     26.56 o
   9  20   8       89.43       61.81     16.32 o
  10  20   8        1.64       16.40     14.80 o
   1  21   8      388.38      403.20     19.08 o
   2  21   8      250.64      220.66     16.03 o
   3  21   8       19.43       12.06     14.73 o
   4  21   8        0.08       19.17     15.04 o
   5  21   8       36.31       36.91     13.77 o
   6  21   8      345.89      293.00     20.15 o
   7  21   8       41.49       20.24     13.49 o
   8  21   8      832.68      861.57     51.85 o
   0  22   8      225.46      200.63     20.09 o
   1  22   8        3.45        9.85     10.35 o
   2  22   8      292.61      278.92     22.38 o
   3  22   8      376.21      371.91     23.17 o
   4  22   8      129.72      141.77     25.02 o
   1   1   9      295.25      276.81      8.52 o
   2   1   9      359.33      348.05     10.60 o
   3   1   9     2327.76     2525.52     19.42 o
   4   1   9       21.73       15.80      4.47 o
   5   1   9      273.84      209.69      8.19 o
   6   1   9     3127.40     3146.28     24.57 o
   7   1   9       22.25       29.97      7.09 o
   8   1   9      847.00      831.34     22.12 o
   9   1   9     1543.68     1506.13     24.80 o
  10   1   9      964.50      997.74     18.84 o
  11   1   9      304.89      300.61     13.02 o
  12   1   9      465.91      467.93     16.47 o
  13   1   9      698.06      709.57     22.77 o
  14   1   9      103.47       96.48     11.66 o
  15   1   9     1335.78     1375.48     29.89 o
  16   1   9      180.46      165.98     21.01 o
  17   1   9      328.75      277.91     26.68 o
  18   1   9      505.19      527.71     23.30 o
  19   1   9     1987.00     2095.99     37.01 o
  20   1   9       90.98       94.79     20.23 o
  21   1   9       68.21       62.07     12.64 o
   0   2   9     3692.56     3704.75     31.57 o
   1   2   9       40.90       40.35      5.14 o
   2   2   9     1502.60     1463.75     19.89 o
   3   2   9      489.32      514.23     11.06 o
   4   2   9      713.21      691.70     11.66 o
   5   2   9     1802.61     1864.20     17.52 o
   6   2   9        6.82       18.16      5.02 o
   7   2   9     2915.90     3035.76     25.51 o
   8   2   9     1087.65     1088.41     19.55 o
   9   2   9     1650.57     1662.43     21.50 o
  10   2   9      278.96      262.08     13.44 o
  11   2   9     1133.73     1208.54     20.62 o
  12   2   9       57.53       40.81      8.39 o
  13   2   9      212.12      182.81     12.45 o
  14   2   9       13.73       15.50      8.70 o
  15   2   9      168.52      142.38     14.14 o
  16   2   9       90.08       80.20     11.07 o
  17   2   9      768.72      772.77     24.79 o
  18   2   9       16.60       13.51     11.52 o
  19   2   9      536.82      505.90     25.49 o
  20   2   9        0.04       25.51     17.97 o
  21   2   9      157.74      151.84     22.37 o
   1   3   9    11191.58    11411.40     47.96 o
   2   3   9       57.12       48.80      5.69 o
   3   3   9     1502.43     1647.03     15.92 o
   4   3   9      651.01      621.16     13.86 o
   5   3   9       10.13       23.02      4.69 o
   6   3   9     2107.09     2136.90     18.93 o
   7   3   9     3797.00     3935.66     26.41 o
   8   3   9      264.54      217.68     10.77 o
   9   3   9      122.57      103.18     10.02 o
  10   3   9     2469.07     2500.62     29.78 o
  11   3   9       94.19       93.64      9.82 o
  12   3   9      294.12      262.86     13.37 o
  13   3   9      324.77      292.69     13.87 o
  14   3   9       39.17       27.21      7.65 o
  15   3   9     2119.90     2189.84     28.75 o
  16   3   9      279.19      254.70     15.35 o
  17   3   9       28.29       34.50     15.67 o
  18   3   9       48.24       56.82     22.05 o
  19   3   9      336.34      292.00     23.28 o
  20   3   9      135.50      137.59     28.50 o
  21   3   9        0.38        5.54     15.24 o
   0   4   9     3440.74     3550.11     29.46 o
   1   4   9     1610.95     1661.46     16.68 o
   2   4   9      372.56      354.53      9.19 o
   3   4   9      756.63      742.94     12.02 o
   4   4   9        4.75       11.45      4.40 o
   5   4   9      215.37      200.73     11.55 o
   6   4   9      364.09      326.39     13.16 o
   7   4   9       13.59       21.95      5.40 o
   8   4   9      323.90      310.27     12.59 o
   9   4   9      167.87      163.36     10.63 o
  10   4   9     4183.19     4431.69     40.42 o
  11   4   9      100.57       79.73     11.29 o
  12   4   9       20.83       19.40      7.60 o
  13   4   9       12.49       21.91      8.21 o
  14   4   9      136.94      129.05     12.74 o
  15   4   9      246.12      249.03     20.58 o
  16   4   9        4.31       13.00     15.51 o
  17   4   9     2309.58     2452.24     37.50 o
  18   4   9      427.79      421.03     26.14 o
  19   4   9      394.08      393.81     25.61 o
  20   4   9      118.79       86.66     17.36 o
  21   4   9      196.60      190.49     29.56 o
   1   5   9      538.45      559.31     11.91 o
   2   5   9     1520.62     1506.24     19.55 o
   3   5   9      134.46      130.93      7.06 o
   4   5   9       53.13       62.77      6.00 o
   5   5   9        1.92       13.69      3.99 o
   6   5   9       26.77       34.70      6.39 o
   7   5   9      214.43      198.93      9.69 o
   8   5   9     1573.76     1646.97     20.45 o
   9   5   9     2768.67     2943.79     42.04 o
  10   5   9     1300.93     1277.17     23.91 o
  11   5   9     1450.83     1459.20     30.60 o
  12   5   9       97.12       91.13     11.66 o
  13   5   9      205.08      186.88     25.72 o
  14   5   9        1.35        3.52     12.23 o
  15   5   9        0.09       14.27     10.35 o
  16   5   9      271.02      285.46     22.37 o
  17   5   9      141.50      112.33     15.09 o
  18   5   9     1168.04     1287.07     44.24 o
  19   5   9      728.86      753.20     35.23 o
  20   5   9       32.02       27.24     17.46 o
   0   6   9      810.77      766.79     14.83 o
   1   6   9        0.08       13.92      4.16 o
   2   6   9     3815.38     3909.01     21.22 o
   3   6   9       72.37       68.11      5.68 o
   4   6   9      195.23      200.80      8.36 o
   5   6   9      313.03      304.09     10.64 o
   6   6   9       16.85       32.20      7.20 o
   7   6   9     6820.40     7213.32     74.01 o
   8   6   9      247.44      247.51     12.51 o
   9   6   9     1072.14     1074.29     21.13 o
  10   6   9        8.54       20.17      8.72 o
  11   6   9       50.90       42.61     11.21 o
  12   6   9      166.65      141.05     16.80 o
  13   6   9      618.92      636.59     24.40 o
  14   6   9     4128.97     4518.70     59.14 o
  15   6   9      763.04      781.00     32.72 o
  16   6   9       64.57       62.64     12.47 o
  17   6   9       31.21       35.21     14.00 o
  18   6   9       43.50       38.46     13.51 o
  19   6   9        3.41       10.76     12.74 o
  20   6   9       60.20       61.83     18.79 o
   1   7   9       24.11       34.64      4.34 o
   2   7   9      130.86      129.50      6.74 o
   3   7   9       23.22       25.26      4.97 o
   4   7   9      550.79      530.17     15.68 o
   5   7   9     2975.78     3019.47     30.08 o
   6   7   9     2543.09     2625.53     32.19 o
   7   7   9      221.14      184.15     11.02 o
   8   7   9      199.53      161.93     11.99 o
   9   7   9      732.61      720.24     19.20 o
  10   7   9        1.35       20.13      8.62 o
  11   7   9       21.43       15.89      9.68 o
  12   7   9      971.91      954.00     28.60 o
  13   7   9        6.47       18.49     18.19 o
  14   7   9        0.25       19.60     13.88 o
  15   7   9      745.16      795.10     31.79 o
  16   7   9      162.80      134.23     20.80 o
  17   7   9       23.94       55.70     19.52 o
  18   7   9       13.35       17.05     10.46 o
  19   7   9       30.47       26.18     15.87 o
  20   7   9        1.49       13.92     13.59 o
   0   8   9     1146.34     1163.83     17.83 o
   1   8   9      725.25      721.73     14.01 o
   2   8   9     3565.36     3564.86     35.12 o
   3   8   9     1897.16     1929.52     22.56 o
   4   8   9      231.59      213.01      9.26 o
   5   8   9     3139.69     3246.11     30.99 o
   6   8   9      310.48      310.94     13.79 o
   7   8   9      284.55      277.25     14.60 o
   8   8   9      111.24      118.10     11.78 o
   9   8   9      545.61      532.68     19.70 o
  10   8   9     1043.47     1026.65     29.65 o
  11   8   9     6813.29     7334.77    100.85 o
  12   8   9      184.78      205.08     17.82 o
  13   8   9      787.48      797.10     28.67 o
  14   8   9      681.33      750.12     32.63 o
  15   8   9      364.53      392.15     27.75 o
  16   8   9      431.14      416.90     28.03 o
  17   8   9      140.51      122.39     21.29 o
  18   8   9      164.90      117.58     19.64 o
  19   8   9       90.75       80.73     20.81 o
  20   8   9      165.84      139.42     24.10 o
   1   9   9       89.37       86.22      5.86 o
   2   9   9     1104.18     1117.86     19.14 o
   3   9   9      888.43      829.07     17.62 o
   4   9   9       41.08       37.66      5.78 o
   5   9   9      387.39      351.85     11.51 o
   6   9   9       43.25       31.79      6.68 o
   7   9   9      453.26      465.26     17.95 o
   8   9   9      710.80      685.65     22.19 o
   9   9   9      453.19      429.97     15.73 o
  10   9   9       69.39       54.62     11.83 o
  11   9   9       58.62       60.15     12.16 o
  12   9   9       84.53       74.65     15.65 o
  13   9   9      192.75      205.13     24.65 o
  14   9   9       32.15       47.49     19.58 o
  15   9   9       17.59       40.53     17.04 o
  16   9   9      118.85      109.37     21.87 o
  17   9   9       95.93      117.07     22.98 o
  18   9   9       10.59       15.35     15.32 o
  19   9   9       85.25       86.09     21.83 o
   0  10   9       25.91       21.21      7.26 o
   1  10   9       50.58       53.20      5.83 o
   2  10   9     1419.72     1400.74     25.54 o
   3  10   9        9.58       17.88      5.48 o
   4  10   9     1462.14     1430.36     20.89 o
   5  10   9      466.03      475.49     11.70 o
   6  10   9      138.63      133.69      9.47 o
   7  10   9       11.17       13.61      6.78 o
   8  10   9       14.71        8.87      8.12 o
   9  10   9      153.90      127.41     12.65 o
  10  10   9     1519.44     1531.22     25.15 o
  11  10   9      246.95      198.78     15.51 o
  12  10   9      144.71      147.93     20.14 o
  13  10   9      319.07      305.46     26.70 o
  14  10   9      994.13     1079.59     48.75 o
  15  10   9        2.89       11.14     16.13 o
  16  10   9       16.35       29.14     16.58 o
  17  10   9     1987.82     2152.99     51.75 o
  18  10   9      322.07      274.44     27.01 o
  19  10   9      339.67      307.95     39.68 o
   1  11   9     2936.39     3057.45     44.39 o
   2  11   9       13.89       18.79      5.96 o
   3  11   9      353.31      329.53     13.21 o
   4  11   9      607.56      593.60     13.71 o
   5  11   9      200.08      182.82     10.37 o
   6  11   9      194.04      190.17     10.60 o
   7  11   9      700.56      721.48     15.72 o
   8  11   9      227.38      189.88     17.09 o
   9  11   9      112.43      103.40     10.21 o
  10  11   9       11.83       15.39      7.50 o
  11  11   9       24.19       32.47      9.62 o
  12  11   9       15.68       19.94     12.02 o
  13  11   9       50.46       49.00     17.75 o
  14  11   9      290.77      266.08     37.97 o
  15  11   9      324.74      309.28     25.83 o
  16  11   9       21.32       46.17     17.18 o
  17  11   9      275.72      244.04     26.39 o
  18  11   9       12.46        9.90     16.75 o
   0  12   9      123.43      108.81     17.62 o
   1  12   9       14.57       22.29      6.25 o
   2  12   9     1690.20     1686.58     35.84 o
   3  12   9       10.24       14.96      6.27 o
   4  12   9      496.92      468.60     13.64 o
   5  12   9      136.25      124.82     11.14 o
   6  12   9      204.09      177.97     10.47 o
   7  12   9     1321.63     1325.17     23.83 o
   8  12   9       41.24       40.39      9.24 o
   9  12   9       74.05       42.51      8.81 o
  10  12   9      163.47      142.66     18.32 o
  11  12   9      174.73      126.37     18.78 o
  12  12   9      298.20      256.65     16.31 o
  13  12   9      513.29      504.35     31.87 o
  14  12   9      588.17      641.69     34.68 o
  15  12   9     1414.48     1404.76     52.68 o
  16  12   9       54.19       62.95     22.57 o
  17  12   9       90.11       97.97     22.52 o
   1  13   9      534.30      504.39     16.19 o
   2  13   9      941.82      911.37     18.61 o
   3  13   9     1492.82     1457.66     29.99 o
   4  13   9      538.85      523.88     28.51 o
   5  13   9      480.93      430.29     15.45 o
   6  13   9        0.14       16.26      6.57 o
   7  13   9      531.11      513.52     16.64 o
   8  13   9        4.81       11.61      7.35 o
   9  13   9      310.54      294.68     13.85 o
  10  13   9      320.73      304.42     18.97 o
  11  13   9      335.45      330.65     18.34 o
  12  13   9        6.70       15.98     10.42 o
  13  13   9      169.83      163.57     15.58 o
  14  13   9       43.52       37.78     16.28 o
  15  13   9      189.08      227.91     27.72 o
  16  13   9       67.71       49.11     23.22 o
  17  13   9      446.84      477.61     45.60 o
   0  14   9     1569.91     1470.33     37.72 o
   1  14   9      566.67      546.26     19.72 o
   2  14   9      438.36      420.16     18.77 o
   3  14   9     1309.77     1354.05     33.59 o
   4  14   9        9.10       11.62      7.17 o
   5  14   9       37.61       23.59     10.68 o
   6  14   9      827.80      871.60     24.63 o
   7  14   9       34.93       26.29      8.98 o
   8  14   9       12.00       14.16     10.01 o
   9  14   9       20.18       12.51      7.84 o
  10  14   9      105.24       97.68     12.60 o
  11  14   9     2685.00     2829.36     37.06 o
  12  14   9       95.37       99.61     14.28 o
  13  14   9       15.80       23.83     14.98 o
  14  14   9      125.67       94.84     17.98 o
  15  14   9      470.03      519.25     33.28 o
  16  14   9      325.50      336.50     31.95 o
   1  15   9       52.03       28.66     12.30 o
   2  15   9      172.97      167.81     13.18 o
   3  15   9      570.14      596.23     25.83 o
   4  15   9       59.72       61.61     13.38 o
   5  15   9     2164.24     2229.15     34.82 o
   6  15   9      510.41      451.30     19.61 o
   7  15   9      539.35      564.51     22.62 o
   8  15   9      144.98      102.78     11.68 o
   9  15   9        8.21        5.07     10.99 o
  10  15   9      200.58      182.70     16.81 o
  11  15   9       60.76       35.49     10.94 o
  12  15   9      196.32      205.12     21.10 o
  13  15   9     1379.52     1466.66     34.83 o
  14  15   9       63.37       75.56     21.60 o
  15  15   9     1006.68     1054.80     62.51 o
   0  16   9       37.37       18.77     16.06 o
   1  16   9       47.59       33.23     12.09 o
   2  16   9        5.66       14.82     10.17 o
   3  16   9     1642.94     1697.96     31.30 o
   4  16   9     1019.56     1049.62     23.90 o
   5  16   9      180.05      129.63     24.98 o
   6  16   9      214.63      156.62     16.50 o
   7  16   9      122.95      116.49     15.47 o
   8  16   9        1.25       15.43     12.31 o
   9  16   9      300.06      279.56     17.96 o
  10  16   9       36.92       30.21      8.72 o
  11  16   9      459.36      490.23     21.62 o
  12  16   9       34.88       73.88     20.10 o
  13  16   9     1978.87     2124.76     41.28 o
  14  16   9      589.94      552.29     39.50 o
   1  17   9       65.09       85.96     18.41 o
   2  17   9      349.14      355.01     19.75 o
   3  17   9     2867.16     2903.98     39.52 o
   4  17   9        9.48       14.69      8.57 o
   5  17   9      741.76      789.89     24.72 o
   6  17   9      375.36      350.77     17.00 o
   7  17   9      316.76      324.12     18.40 o
   8  17   9      387.18      356.35     25.02 o
   9  17   9      278.32      256.73     17.95 o
  10  17   9      661.07      697.43     26.32 o
  11  17   9      144.47      150.83     18.38 o
  12  17   9      299.89      279.40     18.52 o
  13  17   9        7.78        0.73     13.76 o
   0  18   9      553.72      540.58     28.21 o
   1  18   9       45.80       37.52     11.36 o
   2  18   9        9.97       14.95     11.68 o
   3  18   9       76.31       59.64     17.16 o
   4  18   9       82.97       59.72     11.38 o
   5  18   9      219.95      226.49     33.03 o
   6  18   9      118.20      106.93     16.30 o
   7  18   9       14.87        0.83     11.81 o
   8  18   9      186.73      156.46     19.19 o
   9  18   9      832.64      841.23     24.82 o
  10  18   9       27.94       18.87     12.38 o
  11  18   9       40.61       46.89     14.56 o
  12  18   9      229.80      215.79     30.50 o
   1  19   9      741.58      742.55     22.47 o
   2  19   9       20.28       18.14     10.13 o
   3  19   9        2.45        4.47     17.29 o
   4  19   9      159.75      163.79     15.39 o
   5  19   9       39.44       37.21     12.39 o
   6  19   9     1348.48     1457.11     29.95 o
   7  19   9      847.31      820.08     24.80 o
   8  19   9       80.27       92.62     17.74 o
   9  19   9       60.25       57.94     13.50 o
  10  19   9      120.29      109.22     24.46 o
   0  20   9       42.70       56.67     19.55 o
   1  20   9       30.35       26.20     11.47 o
   2  20   9        2.63       19.10     12.27 o
   3  20   9       11.87       20.39     12.39 o
   4  20   9      167.02      145.75     19.69 o
   5  20   9      138.32      113.96     16.34 o
   6  20   9        9.06       16.06     11.30 o
   7  20   9       11.04       34.91     14.63 o
   1  21   9       95.01       80.48     16.32 o
   2  21   9      262.00      223.06     17.90 o
   3  21   9       90.13       67.47     16.65 o
   4  21   9      219.49      179.13     23.64 o
   5  21   9      325.30      286.10     41.83 o
   0   0  10     9256.94     9449.42    129.15 o
   1   0  10     1229.76     1268.06     23.21 o
   2   0  10      552.29      537.13     29.35 o
   3   0  10     2046.64     1975.35     28.74 o
   4   0  10       17.31       18.81      7.20 o
   5   0  10      119.80      121.48     11.97 o
   6   0  10      133.27      121.57     14.11 o
   7   0  10     1552.09     1513.21     35.94 o
   8   0  10      370.10      381.68     37.85 o
   9   0  10     5536.47     5858.14     99.06 o
  10   0  10      158.68      150.35     19.85 o
  11   0  10     2997.39     3203.91     52.53 o
  12   0  10      488.12      417.12     43.84 o
  13   0  10      392.81      410.87     37.62 o
  14   0  10      355.05      279.45     32.50 o
  15   0  10      312.27      331.39     40.61 o
  16   0  10        0.55        5.72     21.91 o
  17   0  10      175.78      160.73     32.50 o
  18   0  10        6.31       34.95     27.40 o
  19   0  10     1252.66     1324.36     57.41 o
  20   0  10        2.19        5.95     13.67 o
   1   1  10       99.22       83.65      7.19 o
   2   1  10     2872.67     2868.32     22.56 o
   3   1  10      580.74      522.71     12.11 o
   4   1  10       56.99       41.55      5.74 o
   5   1  10     1195.03     1236.10     18.22 o
   6   1  10     1731.94     1744.76     21.07 o
   7   1  10      199.36      178.56     11.15 o
   8   1  10      953.41      966.22     25.30 o
   9   1  10      199.45      192.18     14.15 o
  10   1  10      248.79      239.36     14.17 o
  11   1  10       97.97       89.53     11.77 o
  12   1  10      153.17      127.32     12.15 o
  13   1  10      315.88      298.19     19.08 o
  14   1  10      163.80      132.99     18.98 o
  15   1  10      279.15      270.75     35.44 o
  16   1  10     1027.72     1024.96     37.42 o
  17   1  10       46.38       24.03     17.85 o
  18   1  10      450.24      469.33     26.54 o
  19   1  10       17.21       21.83     14.01 o
  20   1  10        8.58       28.97     11.59 o
   0   2  10     1955.75     2179.31     27.32 o
   1   2  10      182.52      183.18      9.29 o
   2   2  10      845.59      790.66     15.94 o
   3   2  10     5236.76     5357.74     30.69 o
   4   2  10      181.89      145.31      9.41 o
   5   2  10      621.66      623.30     13.73 o
   6   2  10       22.88       26.93      5.65 o
   7   2  10       39.76       37.64      7.25 o
   8   2  10      762.80      758.85     17.73 o
   9   2  10     3341.05     3501.14     34.04 o
  10   2  10      903.65      928.69     21.50 o
  11   2  10        0.26       28.24      9.59 o
  12   2  10       29.18       36.94     11.73 o
  13   2  10     4225.09     4583.76     47.50 o
  14   2  10       11.27       20.37     10.26 o
  15   2  10      772.69      765.27     25.28 o
  16   2  10      522.73      491.01     18.74 o
  17   2  10        0.06       18.46     14.71 o
  18   2  10       22.89       28.22     13.99 o
  19   2  10      323.17      295.15     32.19 o
  20   2  10       91.53       74.58     27.20 o
   1   3  10     2018.41     2049.96     19.22 o
   2   3  10       14.38       14.77      5.08 o
   3   3  10       68.07       59.03      7.26 o
   4   3  10      844.51      893.19     16.99 o
   5   3  10       98.73       90.35      7.91 o
   6   3  10      328.20      342.19     11.16 o
   7   3  10      143.63      123.62      9.41 o
   8   3  10     1053.70     1048.01     19.70 o
   9   3  10      200.45      223.93     13.23 o
  10   3  10      116.70      111.84     11.48 o
  11   3  10      144.66      132.58     11.80 o
  12   3  10      873.28      889.12     23.18 o
  13   3  10      142.92      149.55     19.60 o
  14   3  10       52.21       48.63     13.78 o
  15   3  10      671.33      636.75     27.80 o
  16   3  10      206.36      173.52     14.25 o
  17   3  10      434.27      403.61     24.69 o
  18   3  10      115.09      104.52     21.34 o
  19   3  10      145.31      115.21     22.64 o
  20   3  10       45.31       46.50     18.29 o
   0   4  10      351.29      380.91     15.79 o
   1   4  10     1555.92     1553.87     17.98 o
   2   4  10       73.91       51.09      6.01 o
   3   4  10      116.83      110.06      7.98 o
   4   4  10      455.63      463.79     11.58 o
   5   4  10     1129.11     1105.61     15.57 o
   6   4  10      537.27      538.29     13.51 o
   7   4  10      194.21      169.84     10.53 o
   8   4  10        1.72       15.77      8.13 o
   9   4  10     2196.54     2254.34     27.22 o
  10   4  10      251.77      255.22     13.51 o
  11   4  10       55.36       54.31      8.96 o
  12   4  10       46.39       51.78     13.11 o
  13   4  10     2117.54     2287.44     45.90 o
  14   4  10      586.94      575.51     28.16 o
  15   4  10     1006.22     1043.05     39.46 o
  16   4  10        0.39        2.70     16.49 o
  17   4  10      170.85      153.47     21.63 o
  18   4  10      141.12      129.45     18.48 o
  19   4  10       39.32       42.67     15.51 o
  20   4  10      136.08       66.53     23.18 o
   1   5  10      348.95      327.79     11.41 o
   2   5  10        2.52        8.21      5.01 o
   3   5  10      217.28      210.69      9.57 o
   4   5  10        0.12       11.55      5.15 o
   5   5  10      258.71      248.35      9.93 o
   6   5  10      617.32      581.01     13.84 o
   7   5  10      674.06      695.25     14.86 o
   8   5  10      358.75      370.81     13.67 o
   9   5  10      144.70      133.77     11.69 o
  10   5  10      162.52      164.21     15.56 o
  11   5  10     1575.33     1572.83     38.55 o
  12   5  10     1027.48     1020.84     30.82 o
  13   5  10      461.60      440.71     28.23 o
  14   5  10       20.76       24.01     13.14 o
  15   5  10     1239.94     1278.09     39.69 o
  16   5  10      213.30      199.27     23.11 o
  17   5  10      712.47      734.36     35.01 o
  18   5  10       71.13       78.89     22.96 o
  19   5  10        3.28       -5.22     23.40 o
   0   6  10     2376.48     2381.96     27.18 o
   1   6  10      632.41      598.22     12.49 o
   2   6  10      716.84      731.94     12.60 o
   3   6  10        0.22       15.13      4.94 o
   4   6  10      266.54      243.24      9.79 o
   5   6  10       19.47       24.08      6.60 o
   6   6  10      278.61      274.63     13.59 o
   7   6  10      187.90      162.06     19.91 o
   8   6  10      781.45      783.48     24.73 o
   9   6  10      353.67      326.53     17.29 o
  10   6  10        0.09       25.79      9.33 o
  11   6  10      976.06     1016.30     27.09 o
  12   6  10      371.97      316.88     28.25 o
  13   6  10      140.23      104.31     19.71 o
  14   6  10       14.83       23.46     14.49 o
  15   6  10      711.28      745.82     32.37 o
  16   6  10      328.32      375.33     28.69 o
  17   6  10       98.09       75.66     40.70 o
  18   6  10       50.12       40.08     18.21 o
  19   6  10      279.43      247.40     37.20 o
   1   7  10     1254.08     1266.78     21.47 o
   2   7  10       79.54       82.29      8.43 o
   3   7  10     1213.95     1227.47     17.70 o
   4   7  10       99.32       75.81      8.85 o
   5   7  10     3794.39     4017.45     48.54 o
   6   7  10      359.36      363.43     14.63 o
   7   7  10        4.84        6.69      5.44 o
   8   7  10     1189.59     1232.89     24.68 o
   9   7  10      179.79      148.48     12.67 o
  10   7  10      278.44      238.09     18.16 o
  11   7  10     1444.43     1466.29     38.47 o
  12   7  10       52.65       32.09     14.96 o
  13   7  10        9.40       13.27     14.22 o
  14   7  10      732.27      742.41     34.95 o
  15   7  10      135.74      144.91     22.21 o
  16   7  10     1234.07     1303.40     41.37 o
  17   7  10      685.23      755.12     37.79 o
  18   7  10      373.19      351.74     40.19 o
   0   8  10      470.22      457.29     18.45 o
   1   8  10      222.87      214.52     10.74 o
   2   8  10      251.49      236.95     14.06 o
   3   8  10      690.55      687.45     13.93 o
   4   8  10        5.07       10.77      6.28 o
   5   8  10      150.49      131.78     11.42 o
   6   8  10      326.69      295.15     21.65 o
   7   8  10      195.31      187.03     13.45 o
   8   8  10       15.69       18.98      9.02 o
   9   8  10        4.18        8.07      9.74 o
  10   8  10     1363.45     1432.29     33.99 o
  11   8  10       25.62       31.57     14.18 o
  12   8  10        5.22       14.10     15.70 o
  13   8  10      265.83      278.96     24.44 o
  14   8  10      610.32      644.76     31.48 o
  15   8  10       95.67       97.01     22.71 o
  16   8  10       24.77       33.93     20.49 o
  17   8  10      264.65      261.12     28.08 o
  18   8  10      165.27      159.55     23.64 o
   1   9  10     2967.43     3038.47     25.26 o
   2   9  10      430.02      464.22     15.53 o
   3   9  10        2.73       20.69      6.77 o
   4   9  10        4.47       13.85      6.30 o
   5   9  10      133.91      122.40     10.25 o
   6   9  10      792.70      809.04     23.76 o
   7   9  10      642.64      651.48     18.90 o
   8   9  10        1.14       18.57      9.28 o
   9   9  10      390.44      359.11     18.68 o
  10   9  10       71.25       58.20     16.14 o
  11   9  10      661.99      629.86     29.17 o
  12   9  10      201.94      214.58     45.69 o
  13   9  10      504.53      510.51     30.77 o
  14   9  10        8.27       34.01     37.98 o
  15   9  10      513.79      503.59     30.72 o
  16   9  10       34.58       51.38     19.45 o
  17   9  10     1015.37     1031.22     58.99 o
  18   9  10       49.83       30.37     26.49 o
   0  10  10        2.40       18.51     10.57 o
   1  10  10        4.54       15.58      6.70 o
   2  10  10       55.57       51.72      8.57 o
   3  10  10     1513.87     1545.15     35.90 o
   4  10  10      709.55      707.27     33.35 o
   5  10  10      111.40       97.73      9.81 o
   6  10  10     1531.08     1524.83     28.04 o
   7  10  10       16.75       22.22      9.70 o
   8  10  10      295.68      240.03     18.08 o
   9  10  10        6.32       26.79     14.34 o
  10  10  10      754.91      833.95     32.49 o
  11  10  10      455.46      449.53     21.88 o
  12  10  10       65.08       51.06     15.66 o
  13  10  10      188.75      175.10     22.02 o
  14  10  10      312.23      296.35     25.99 o
  15  10  10        2.53       12.43     15.96 o
  16  10  10        4.35       12.45     15.71 o
  17  10  10      805.82      888.17     38.23 o
   1  11  10        5.08        8.44      5.81 o
   2  11  10      771.77      740.43     26.11 o
   3  11  10        7.00        9.47      6.57 o
   4  11  10     1095.86     1093.93     36.19 o
   5  11  10     2817.14     2899.36     62.22 o
   6  11  10        1.25       27.95     10.73 o
   7  11  10     1010.82     1059.14     35.57 o
   8  11  10      178.59      172.41     22.74 o
   9  11  10      107.73      102.45     15.00 o
  10  11  10      345.97      310.14     19.56 o
  11  11  10     1848.26     2011.87     58.80 o
  12  11  10      541.57      504.83     55.68 o
  13  11  10       20.99       15.95     14.04 o
  14  11  10      330.14      325.02     27.79 o
  15  11  10       77.83       75.61     19.68 o
  16  11  10      124.37      119.31     25.96 o
   0  12  10      606.02      533.52     26.83 o
   1  12  10      506.59      463.74     21.07 o
   2  12  10      151.81      137.27     11.66 o
   3  12  10      389.38      384.76     14.15 o
   4  12  10     3009.92     3143.45     89.95 o
   5  12  10      472.98      478.22     21.28 o
   6  12  10     1747.33     1897.61     44.49 o
   7  12  10     1682.73     1823.69     38.81 o
   8  12  10        0.02       14.02      8.94 o
   9  12  10     1374.85     1442.65     27.63 o
  10  12  10       37.12       36.30     10.19 o
  11  12  10        2.17       14.55     12.37 o
  12  12  10      162.62      153.35     17.68 o
  13  12  10        0.04       30.63     19.62 o
  14  12  10       54.02       60.35     29.37 o
  15  12  10      106.12       78.14     18.83 o
  16  12  10       13.04       18.58     16.00 o
   1  13  10     1055.84      949.60     57.54 o
   2  13  10      113.24       70.77     25.11 o
   3  13  10      125.98       99.26     12.33 o
   4  13  10      602.66      608.13     25.66 o
   5  13  10     1283.08     1334.22     28.10 o
   6  13  10      331.59      314.33     15.76 o
   7  13  10      274.10      260.86     18.15 o
   8  13  10      219.16      194.76     14.73 o
   9  13  10     1395.13     1482.77     32.35 o
  10  13  10       36.13       23.78     11.04 o
  11  13  10       64.78       57.08     13.90 o
  12  13  10     1698.87     1803.42     62.00 o
  13  13  10       62.31       72.44     20.98 o
  14  13  10      471.19      444.69     30.71 o
  15  13  10        0.17       17.37     26.70 o
   0  14  10       57.24       51.32     21.46 o
   1  14  10       83.86       74.95     22.70 o
   2  14  10      359.21      319.32     20.18 o
   3  14  10      778.81      791.14     23.47 o
   4  14  10      289.21      320.73     22.62 o
   5  14  10      160.49      121.52     19.29 o
   6  14  10      173.42      168.01     20.63 o
   7  14  10      257.71      231.99     17.30 o
   8  14  10        1.81        3.70     13.66 o
   9  14  10      975.36      937.58     29.87 o
  10  14  10        9.48        8.36     11.09 o
  11  14  10        3.06       24.61     12.02 o
  12  14  10        5.67        3.28     14.33 o
  13  14  10      136.95       88.37     21.70 o
  14  14  10       85.33       81.59     20.74 o
   1  15  10        8.59       21.84     17.52 o
   2  15  10       37.31       42.86     18.72 o
   3  15  10      778.71      810.12     24.87 o
   4  15  10        3.52       11.77     10.80 o
   5  15  10      335.92      299.09     17.42 o
   6  15  10       93.74       77.89     13.06 o
   7  15  10      619.96      584.51     24.70 o
   8  15  10        9.57       16.33     11.07 o
   9  15  10      321.36      345.68     28.06 o
  10  15  10      145.70      144.89     17.91 o
  11  15  10       10.97       18.23     15.44 o
  12  15  10       32.32       12.38     14.03 o
  13  15  10      151.58      109.26     20.91 o
   0  16  10      306.01      302.66     33.11 o
   1  16  10       77.22       75.15     23.82 o
   2  16  10       88.85       97.56     23.04 o
   3  16  10      683.29      661.13     29.37 o
   4  16  10      192.51      198.43     17.54 o
   5  16  10       14.94        9.32      9.35 o
   6  16  10        5.87       15.24      9.64 o
   7  16  10      314.12      294.06     17.39 o
   8  16  10        8.62       15.39      8.79 o
   9  16  10      886.71     1013.46     29.82 o
  10  16  10        8.35       15.11     13.23 o
  11  16  10       11.24       35.63     18.30 o
  12  16  10        5.58       35.99     20.32 o
   1  17  10      250.14      301.72     31.96 o
   2  17  10      183.21      209.28     34.55 o
   3  17  10      312.51      317.90     26.64 o
   4  17  10      239.30      249.21     19.72 o
   5  17  10      253.36      218.09     17.87 o
   6  17  10      636.32      644.78     22.30 o
   7  17  10      888.93      918.98     25.89 o
   8  17  10       72.92       77.34     14.19 o
   9  17  10        0.23       10.81     12.12 o
  10  17  10       11.19       16.55     11.10 o
  11  17  10       39.34       55.15     31.83 o
   0  18  10      178.65      195.42     34.07 o
   1  18  10      526.38      519.25     30.54 o
   2  18  10      104.68       84.94     17.65 o
   3  18  10      252.04      244.14     20.73 o
   4  18  10      288.11      270.83     21.80 o
   5  18  10       76.38       55.42     11.69 o
   6  18  10      669.05      678.19     22.99 o
   7  18  10      906.16      921.90     29.60 o
   8  18  10        2.65       20.21     11.78 o
   9  18  10      418.34      395.92     19.79 o
   1  19  10       90.42       64.54     14.81 o
   2  19  10      182.70      140.44     22.11 o
   3  19  10      503.76      454.39     20.70 o
   4  19  10      173.58      143.45     17.49 o
   5  19  10       24.36       23.42     17.46 o
   6  19  10       41.36       39.35     13.65 o
   7  19  10       85.26       82.46     16.61 o
   0  20  10        0.40      -11.37     22.45 o
   1  20  10       16.52       18.02     14.06 o
   2  20  10       66.70       50.52     15.89 o
   3  20  10     1035.10     1027.04     37.02 o
   4  20  10      172.89      148.74     31.31 o
   1   1  11     2393.64     2409.05     22.50 o
   2   1  11      228.66      217.89     10.14 o
   3   1  11     1806.10     1844.85     21.24 o
   4   1  11      552.74      564.64     15.20 o
   5   1  11       91.09       88.25      9.65 o
   6   1  11     1153.45     1171.07     20.58 o
   7   1  11      520.95      533.14     20.80 o
   8   1  11       38.48       34.39     10.29 o
   9   1  11      361.21      344.81     18.73 o
  10   1  11     1197.29     1354.68     36.52 o
  11   1  11      485.22      477.02     26.42 o
  12   1  11      939.46     1025.02     35.48 o
  13   1  11        3.15       17.70     13.39 o
  14   1  11       16.52       20.78     17.58 o
  15   1  11      294.48      266.40     24.04 o
  16   1  11      171.98      130.17     21.71 o
  17   1  11      431.79      406.76     30.31 o
  18   1  11      234.54      235.38     24.23 o
  19   1  11      324.44      259.56     30.16 o
   0   2  11      105.21       87.42     11.95 o
   1   2  11        7.34       14.53      6.22 o
   2   2  11      199.33      190.39     10.44 o
   3   2  11       69.85       66.64      8.17 o
   4   2  11      833.89      871.48     18.67 o
   5   2  11        1.08       13.81      7.34 o
   6   2  11     1397.60     1451.72     24.45 o
   7   2  11       31.08       32.82      8.27 o
   8   2  11       29.75       22.26      9.59 o
   9   2  11       56.65       32.67     12.71 o
  10   2  11     1500.88     1546.84     37.36 o
  11   2  11      385.85      420.24     26.15 o
  12   2  11      592.62      565.78     27.04 o
  13   2  11     1146.54     1197.21     37.30 o
  14   2  11      281.97      295.96     30.77 o
  15   2  11        2.15       11.77     16.81 o
  16   2  11        4.77       14.75     14.93 o
  17   2  11       87.64       92.77     21.57 o
  18   2  11      116.03       80.96     28.20 o
   1   3  11        8.06       18.15      6.51 o
   2   3  11      288.27      251.93     16.70 o
   3   3  11        0.92       15.41      6.09 o
   4   3  11      207.71      199.65     10.75 o
   5   3  11      896.58      943.63     17.31 o
   6   3  11      958.54     1006.02     20.37 o
   7   3  11      128.36      118.61     11.10 o
   8   3  11     1113.60     1135.93     21.80 o
   9   3  11        6.63       10.71      8.23 o
  10   3  11     1272.48     1367.20     29.56 o
  11   3  11      370.01      421.15     25.38 o
  12   3  11     1067.94     1158.91     37.78 o
  13   3  11      755.59      764.21     32.64 o
  14   3  11      245.55      256.15     24.60 o
  15   3  11      963.09      957.02     35.13 o
  16   3  11       11.98       -1.89     15.44 o
  17   3  11        2.63       37.32     27.04 o
  18   3  11      335.91      291.10     44.97 o
   0   4  11        0.66        7.78      9.43 o
   1   4  11       92.85       74.37      7.92 o
   2   4  11      932.29      936.74     16.58 o
   3   4  11     1250.95     1260.35     21.29 o
   4   4  11     1789.64     1895.48     29.13 o
   5   4  11     1866.50     1857.28     23.20 o
   6   4  11      618.36      632.46     15.39 o
   7   4  11      116.19      101.70     10.02 o
   8   4  11      440.56      431.02     17.69 o
   9   4  11      550.09      528.51     20.20 o
  10   4  11       54.41       39.67     11.88 o
  11   4  11     2723.94     2873.81     39.55 o
  12   4  11        7.97       23.31     12.19 o
  13   4  11      523.70      530.38     29.52 o
  14   4  11     2030.57     2163.21     47.26 o
  15   4  11      302.40      299.30     24.53 o
  16   4  11       10.65       18.65     24.34 o
  17   4  11       59.33       59.38     17.43 o
  18   4  11        1.22       37.90     32.01 o
   1   5  11        3.92       13.72      6.85 o
   2   5  11      489.52      466.06     12.47 o
   3   5  11     1518.59     1576.14     23.84 o
   4   5  11      674.62      667.42     18.27 o
   5   5  11     1442.47     1490.04     24.40 o
   6   5  11     2130.22     2242.93     33.94 o
   7   5  11      153.38      158.15     11.35 o
   8   5  11        6.22       16.94      8.45 o
   9   5  11       37.70       34.43     14.55 o
  10   5  11       56.60       61.88     16.97 o
  11   5  11       12.74       42.74     31.31 o
  12   5  11      476.97      514.52     28.14 o
  13   5  11      134.49      110.90     19.34 o
  14   5  11       65.85       56.68     18.33 o
  15   5  11      154.80      113.19     23.87 o
  16   5  11      271.79      253.30     28.16 o
  17   5  11      106.24       97.90     21.41 o
  18   5  11      112.17       93.78     35.19 o
   0   6  11     3983.95     4080.21     56.98 o
   1   6  11       76.41       66.46      7.51 o
   2   6  11     1605.22     1683.36     22.84 o
   3   6  11      190.19      178.23      9.27 o
   4   6  11      626.93      610.83     13.97 o
   5   6  11      999.43      961.30     19.65 o
   6   6  11      820.16      803.03     25.37 o
   7   6  11     1228.30     1235.38     25.12 o
   8   6  11        6.61       27.12     11.57 o
   9   6  11      557.57      544.21     25.71 o
  10   6  11     1815.07     1919.28    127.65 o
  11   6  11      469.22      484.94     39.11 o
  12   6  11      166.68      154.76     19.83 o
  13   6  11       17.25        0.03     15.49 o
  14   6  11      147.75      143.31     37.68 o
  15   6  11       48.72       45.34     18.40 o
  16   6  11      334.05      282.69     26.28 o
  17   6  11      320.83      333.08     30.25 o
  18   6  11      327.33      343.55     36.74 o
   1   7  11      513.55      482.61     25.77 o
   2   7  11     3605.99     3739.41     38.57 o
   3   7  11      129.66      105.36      8.58 o
   4   7  11       13.37       26.77      8.06 o
   5   7  11        2.38       16.34      7.83 o
   6   7  11      136.66      107.41     10.81 o
   7   7  11       10.87       14.76      8.15 o
   8   7  11     1587.88     1585.16     50.22 o
   9   7  11        3.91       10.00     12.27 o
  10   7  11      369.10      369.77     26.30 o
  11   7  11      407.82      381.38     25.79 o
  12   7  11      148.90      132.79     33.95 o
  13   7  11       49.97       33.69     17.74 o
  14   7  11        7.10       15.53     15.02 o
  15   7  11      179.78      132.22     19.57 o
  16   7  11       61.92       55.67     19.52 o
  17   7  11      136.37      144.43     26.07 o
   0   8  11      146.71      116.18     16.13 o
   1   8  11      345.51      315.55     13.27 o
   2   8  11     2873.14     3037.51     42.86 o
   3   8  11      273.57      274.58     15.28 o
   4   8  11      190.43      177.67     17.09 o
   5   8  11        0.12       12.18      7.90 o
   6   8  11        0.12       21.17      9.36 o
   7   8  11      320.88      302.74     19.27 o
   8   8  11      665.68      652.92     27.83 o
   9   8  11        5.75       13.41     13.59 o
  10   8  11       31.62       21.18     12.54 o
  11   8  11       57.78      129.00     38.10 o
  12   8  11     1273.14     1370.83     40.11 o
  13   8  11      375.19      377.09     26.88 o
  14   8  11     1667.21     1797.80     47.01 o
  15   8  11        0.20       17.40     17.99 o
  16   8  11       47.76       38.65     25.54 o
  17   8  11      824.23      886.54     54.80 o
   1   9  11      561.60      565.69     18.78 o
   2   9  11       65.77       55.02     11.40 o
   3   9  11     1452.34     1441.14     39.86 o
   4   9  11      281.71      234.73     17.58 o
   5   9  11      362.44      354.60     17.53 o
   6   9  11      616.98      602.15     48.25 o
   7   9  11      169.78      163.50     22.02 o
   8   9  11        4.94        7.81     12.10 o
   9   9  11      410.34      415.62     25.72 o
  10   9  11        4.54       17.02     12.34 o
  11   9  11       20.59       24.47     13.34 o
  12   9  11       19.01        8.00     13.98 o
  13   9  11      202.71      154.39     19.84 o
  14   9  11        9.93       13.09     17.75 o
  15   9  11      119.24       81.16     19.44 o
  16   9  11      678.23      682.50     34.36 o
   0  10  11      617.05      664.61     38.15 o
   1  10  11      582.71      592.69     21.69 o
   2  10  11      652.81      628.07     21.89 o
   3  10  11      974.54     1044.07     26.77 o
   4  10  11      317.49      314.05     15.61 o
   5  10  11      362.96      363.00     25.42 o
   6  10  11       69.89       58.65     12.87 o
   7  10  11     1640.36     1783.86     39.39 o
   8  10  11       41.85       34.03     11.10 o
   9  10  11      493.98      498.89     29.65 o
  10  10  11      984.12     1071.30     59.28 o
  11  10  11     1138.47     1217.33     40.04 o
  12  10  11      149.17      147.56     25.98 o
  13  10  11        3.06        9.99     15.89 o
  14  10  11     1040.47     1061.97     39.22 o
  15  10  11      371.91      361.90     31.50 o
   1  11  11        2.94        9.65     10.24 o
   2  11  11       93.97       70.72     11.85 o
   3  11  11      441.48      427.10     23.07 o
   4  11  11      276.68      282.07     17.43 o
   5  11  11      137.20      141.60     19.41 o
   6  11  11        2.65        9.12     12.87 o
   7  11  11      600.93      638.73     31.41 o
   8  11  11       57.95       44.22     16.24 o
   9  11  11      146.69      150.77     19.67 o
  10  11  11      294.44      270.81     22.76 o
  11  11  11        4.07       11.49     12.73 o
  12  11  11        9.11       30.84     18.82 o
  13  11  11      663.36      632.54     35.79 o
  14  11  11      371.01      333.01     47.05 o
  15  11  11      153.14      117.32     26.72 o
   1  12  11       14.86       28.96     17.81 o
   2  12  11     1015.41     1043.50     32.21 o
   3  12  11      122.06      115.59     19.15 o
   4  12  11       30.42       22.99      7.62 o
   5  12  11      188.27      150.48     15.00 o
   6  12  11      185.73      178.38     16.63 o
   7  12  11      834.22      843.65     31.58 o
   8  12  11      102.40       80.48     16.08 o
   9  12  11        6.26        7.88     14.11 o
  10  12  11      337.09      340.79     22.14 o
  11  12  11      124.44       98.77     19.14 o
  12  12  11      210.00      151.31     36.08 o
  13  12  11       48.19       44.24     16.84 o
  14  12  11      243.56      207.55     27.30 o
   2  13  11      262.81      259.17     21.70 o
   3  13  11      194.30      213.69     33.96 o
   4  13  11       29.51        7.92     20.50 o
   5  13  11      219.08      189.15     20.11 o
   6  13  11      564.75      600.44     27.95 o
   7  13  11        1.72       15.63     10.72 o
   8  13  11      186.85      189.47     19.29 o
   9  13  11      881.46      905.77     31.54 o
  10  13  11       90.19       80.09     21.51 o
  11  13  11      278.12      230.41     22.60 o
  12  13  11      111.15       88.73     21.56 o
  13  13  11       37.81       37.42     21.05 o
   2  14  11      596.57      547.71     36.11 o
   3  14  11       31.94       34.32     11.34 o
   4  14  11      453.94      446.80     42.08 o
   5  14  11       48.49       47.12     18.49 o
   6  14  11       16.52        7.51     14.59 o
   7  14  11       71.04       66.93     15.94 o
   8  14  11      167.88      171.03     30.88 o
   9  14  11      733.73      787.76     36.60 o
  10  14  11       15.44       26.84     13.74 o
  11  14  11      115.15       95.31     19.67 o
  12  14  11      404.89      391.10     23.38 o
  13  14  11       10.57       14.83     25.93 o
   2  15  11     1252.57     1337.97     50.79 o
   3  15  11       20.20       17.69     19.00 o
   4  15  11       80.42       44.95     14.10 o
   5  15  11      153.90      127.50     20.65 o
   6  15  11       82.09       79.54     21.21 o
   7  15  11     1249.05     1318.85     43.55 o
   8  15  11      308.81      325.00     29.45 o
   9  15  11        3.15       17.26     19.25 o
  10  15  11      372.81      360.98     23.39 o
  11  15  11       58.32       56.10     22.04 o
   2  16  11      100.77      110.22     24.23 o
   3  16  11        0.28       14.81     18.46 o
   4  16  11      152.31       99.81     16.12 o
   5  16  11        1.62       11.05      9.85 o
   6  16  11       48.61       37.39     16.96 o
   7  16  11      219.66      164.03     21.15 o
   8  16  11      289.53      299.79     23.67 o
   9  16  11        0.04       18.23     15.73 o
  10  16  11      792.24      776.17     35.87 o
   2  17  11       41.33        6.15     16.23 o
   3  17  11       10.43       42.72     19.75 o
   4  17  11      216.59      165.12     21.35 o
   5  17  11       15.31       14.92     10.77 o
   6  17  11     1167.68     1203.20     28.94 o
   7  17  11       14.85       26.84     15.58 o
   8  17  11       70.03       69.92     22.55 o
   1  18  11        4.77       24.34     25.40 o
   2  18  11       34.67       20.53     17.34 o
   3  18  11      110.76       98.47     20.73 o
   4  18  11      151.12      116.03     21.05 o
   5  18  11      178.94      155.23     19.35 o
   6  18  11      135.64      133.56     18.58 o
   0   0  12     2880.28     3011.46     55.41 o
   1   0  12     1939.03     1958.27     33.84 o
   2   0  12      330.47      308.57     19.94 o
   3   0  12      873.77      897.85     28.42 o
   4   0  12     4870.16     5207.88    126.08 o
   5   0  12     2188.17     2177.85     36.72 o
   6   0  12     1816.64     1941.51     40.75 o
   7   0  12      506.20      488.95     26.00 o
   8   0  12      240.25      250.82     29.70 o
   9   0  12      161.39      167.92     31.62 o
  10   0  12       95.26       78.31     21.00 o
  11   0  12     1197.01     1153.10     50.23 o
  12   0  12      867.14      885.67     50.06 o
  13   0  12      418.38      421.73     43.65 o
  14   0  12      505.63      557.04     48.80 o
  15   0  12       26.22       41.51     25.22 o
  16   0  12       96.37       67.61     28.15 o
  17   0  12      139.49      154.19     32.29 o
   1   1  12      685.77      675.34     21.21 o
   2   1  12      965.69      999.87     18.44 o
   3   1  12      202.85      168.95     13.43 o
   4   1  12      337.67      326.97     13.76 o
   5   1  12       22.15       26.93      8.43 o
   6   1  12      353.59      340.98     15.50 o
   7   1  12      717.10      702.24     23.11 o
   8   1  12      411.30      407.17     23.33 o
   9   1  12      236.92      246.46     22.62 o
  10   1  12      851.94      885.94     34.42 o
  11   1  12       14.44       17.78     13.54 o
  12   1  12     1764.69     1837.52     45.08 o
  13   1  12      159.74      140.83     24.36 o
  14   1  12      151.59      141.37     22.28 o
  15   1  12        9.78        9.62     15.52 o
  16   1  12       14.02       35.52     19.06 o
  17   1  12       10.83       16.86     21.15 o
   0   2  12     3271.62     3362.93     38.47 o
   1   2  12     2082.71     2104.26     24.14 o
   2   2  12        1.73       14.35      6.32 o
   3   2  12      498.91      484.15     21.11 o
   4   2  12       81.60       63.48      9.98 o
   5   2  12      687.65      705.32     22.44 o
   6   2  12      255.80      232.64     13.90 o
   7   2  12      220.78      192.69     16.93 o
   8   2  12      122.17      105.78     17.91 o
   9   2  12        5.01       13.80     12.17 o
  10   2  12      815.79      839.82     33.59 o
  11   2  12      362.26      335.83     27.82 o
  12   2  12      954.76      982.03     40.60 o
  13   2  12      236.50      216.07     24.28 o
  14   2  12      332.28      316.06     27.21 o
  15   2  12       11.39       13.68     16.34 o
  16   2  12     1200.25     1326.77     44.75 o
  17   2  12      307.38      312.61     46.30 o
   1   3  12       10.04       20.71      7.68 o
   2   3  12     1555.05     1548.34     31.05 o
   3   3  12      457.70      437.16     15.06 o
   4   3  12      441.73      426.77     15.12 o
   5   3  12      107.65       85.91     10.31 o
   6   3  12       98.66       95.31     17.78 o
   7   3  12       69.00       54.90     12.71 o
   8   3  12      208.29      187.12     19.27 o
   9   3  12      137.20      128.83     19.34 o
  10   3  12        1.34       12.59     12.57 o
  11   3  12       61.18       47.98     14.06 o
  12   3  12      280.14      299.37     25.43 o
  13   3  12      380.68      363.76     35.85 o
  14   3  12      135.33      124.47     31.95 o
  15   3  12        8.98        5.10     21.44 o
  16   3  12       93.64      117.62     31.82 o
   0   4  12       69.12       52.65     14.71 o
   1   4  12     1067.24     1052.74     27.33 o
   2   4  12      194.20      148.20     11.25 o
   3   4  12      425.41      404.64     14.19 o
   4   4  12      497.69      487.31     15.12 o
   5   4  12      208.03      218.40     14.00 o
   6   4  12      277.90      255.92     17.28 o
   7   4  12      183.25      149.88     16.01 o
   8   4  12      445.97      406.55     23.15 o
   9   4  12        0.89        7.15     15.22 o
  10   4  12        0.37       18.76     12.95 o
  11   4  12      122.29       81.48     19.93 o
  12   4  12      658.14      694.93     34.01 o
  13   4  12       80.23       56.52     18.77 o
  14   4  12       95.78      115.37     33.56 o
  15   4  12      107.75      106.90     36.39 o
  16   4  12      792.46      827.85     60.23 o
   1   5  12     1077.99     1047.24     27.18 o
   2   5  12      225.59      168.77     14.39 o
   3   5  12       25.03       32.51      8.41 o
   4   5  12      403.80      404.42     20.39 o
   5   5  12       69.82       60.03     10.31 o
   6   5  12       17.55       12.18      9.32 o
   7   5  12     1330.12     1417.17     26.40 o
   8   5  12     3041.85     3175.14     50.83 o
   9   5  12      272.18      261.32     24.37 o
  10   5  12      593.55      631.71     32.23 o
  11   5  12        6.58       28.94     15.84 o
  12   5  12     1187.42     1269.15     40.43 o
  13   5  12      357.12      389.41     56.67 o
  14   5  12      139.44       86.99     23.57 o
  15   5  12       22.02       14.51     18.61 o
  16   5  12       10.77       17.81     16.61 o
   0   6  12     1275.33     1315.33     32.64 o
   1   6  12      559.65      565.50     16.29 o
   2   6  12      298.22      282.30     13.99 o
   3   6  12      101.88       87.12     11.01 o
   4   6  12      776.94      770.90     18.87 o
   5   6  12      591.55      582.19     21.63 o
   6   6  12      401.70      383.46     21.76 o
   7   6  12       43.65       40.04     10.80 o
   8   6  12      128.14      164.02     33.54 o
   9   6  12       67.92      169.03     69.34 o
  10   6  12       45.00       31.04     17.91 o
  11   6  12      401.13      397.51     50.85 o
  12   6  12      323.11      308.52     62.57 o
  13   6  12        6.88       20.62     17.42 o
  14   6  12      411.54      441.50     34.66 o
  15   6  12      129.76      122.18     22.03 o
  16   6  12      258.47      214.79     40.34 o
   1   7  12        0.31       14.17     10.03 o
   2   7  12     1190.45     1226.56     26.97 o
   3   7  12       31.47       29.24      8.63 o
   4   7  12      213.06      199.80     21.40 o
   5   7  12       47.93       52.36     12.84 o
   6   7  12      105.15       69.72     12.88 o
   7   7  12      126.21      120.51     19.71 o
   8   7  12      756.45      727.22     32.60 o
   9   7  12     1232.01     1312.54     39.82 o
  10   7  12      236.54      224.34     23.93 o
  11   7  12       70.47       83.50     22.58 o
  12   7  12       61.45       41.20     17.34 o
  13   7  12      741.91      738.27     37.11 o
  14   7  12       93.01       91.51     21.96 o
  15   7  12       11.12       20.18     18.22 o
   0   8  12      508.50      466.33     34.32 o
   1   8  12      394.25      328.87     32.87 o
   2   8  12       40.55       21.82     11.41 o
   3   8  12        0.41       17.89     12.57 o
   4   8  12     1099.32     1192.30     35.42 o
   5   8  12       99.02       65.83     12.64 o
   6   8  12     1146.64     1204.66     36.36 o
   7   8  12      715.86      746.47     26.43 o
   8   8  12       12.41       14.06     15.55 o
   9   8  12       23.80       24.69     12.77 o
  10   8  12      169.54      146.73     22.89 o
  11   8  12       11.02       17.93     18.76 o
  12   8  12      194.89      192.22     25.86 o
  13   8  12        4.50       24.29     20.22 o
  14   8  12       79.98       85.80     22.35 o
  15   8  12        0.99        9.20     21.37 o
   1   9  12      410.89      405.58     24.09 o
   2   9  12      138.45      135.63     15.56 o
   3   9  12      619.49      600.54     23.35 o
   4   9  12     2917.55     3278.99     42.73 o
   5   9  12      186.00      209.60     18.68 o
   6   9  12        9.52       24.59     13.72 o
   7   9  12       34.08       28.52     11.46 o
   8   9  12        2.75        8.79     17.08 o
   9   9  12      167.27      147.18     19.06 o
  10   9  12        0.75       16.22     15.05 o
  11   9  12      270.22      221.50     25.16 o
  12   9  12     1376.21     1450.68     43.81 o
  13   9  12      385.36      356.09     55.34 o
  14   9  12      233.28      243.46     28.19 o
   0  10  12     3954.03     4228.93     82.39 o
   1  10  12       98.62       94.71     20.29 o
   2  10  12      366.94      337.46     17.79 o
   3  10  12      227.02      247.03     25.68 o
   4  10  12      235.76      259.91     24.88 o
   5  10  12        5.54        8.38      9.85 o
   6  10  12      106.27      129.98     20.07 o
   7  10  12       31.78       32.46     13.57 o
   8  10  12      538.08      491.15     29.98 o
   9  10  12        0.02       26.44     16.66 o
  10  10  12      188.37      181.72     24.27 o
  11  10  12      414.76      374.82     30.07 o
  12  10  12        5.18        9.97     18.29 o
  13  10  12        5.73       25.69     20.38 o
   1  11  12      247.37      244.33     24.42 o
   2  11  12      196.73      194.30     18.27 o
   3  11  12      630.04      626.20     24.51 o
   4  11  12      441.13      444.92     21.75 o
   5  11  12      112.24       88.33     18.13 o
   6  11  12      137.73      109.90     20.55 o
   7  11  12      516.21      562.02     30.97 o
   8  11  12     4033.36     4446.59     64.65 o
   9  11  12      367.16      365.83     28.81 o
  10  11  12       90.10       61.36     21.17 o
  11  11  12      179.58      165.60     23.81 o
  12  11  12      121.04       77.46     25.59 o
  13  11  12      105.54      106.91     36.20 o
   0  12  12       13.56        8.89     18.15 o
   1  12  12      270.19      220.33     26.48 o
   2  12  12      149.31      133.27     18.81 o
   3  12  12       19.20       26.97     15.67 o
   4  12  12      203.27      200.80     20.80 o
   5  12  12       32.44       23.72     11.23 o
   6  12  12        9.05       16.63     17.66 o
   7  12  12      284.14      287.27     29.02 o
   8  12  12      313.35      282.96     26.50 o
   9  12  12       29.95        6.07     20.59 o
  10  12  12     1550.19     1675.43     38.03 o
  11  12  12        3.55       16.04     14.42 o
  12  12  12       73.74       61.19     31.17 o
   3  13  12      216.90      199.55     32.00 o
   4  13  12      187.72      140.24     26.30 o
   5  13  12      849.19      903.37     79.55 o
   6  13  12     1942.54     2015.95     46.10 o
   7  13  12      184.25      157.89     24.94 o
   8  13  12       51.76       69.61     20.53 o
   9  13  12      545.78      551.63     26.11 o
  10  13  12        0.95        7.99     14.05 o
  11  13  12       24.64       13.14     26.00 o
   4  14  12      349.94      297.39     32.64 o
   5  14  12      288.42      250.87     41.37 o
   6  14  12        1.26       29.11     18.43 o
   7  14  12      426.37      485.29     44.97 o
   8  14  12       84.32       88.65     22.38 o
   9  14  12       12.51       25.28     19.68 o
  10  14  12       91.88       79.28     29.05 o
   4  15  12       38.89       31.59     20.52 o
   5  15  12      306.65      254.23     36.25 o
   6  15  12       26.76       50.25     27.90 o
   7  15  12      537.94      514.60     43.64 o
   8  15  12       94.66      131.73     26.53 o
   5  16  12      182.47      180.49     26.18 o
   6  16  12        1.73       10.92     24.15 o
   7  16  12        3.11       44.32     24.29 o
   1   1  13       13.86       14.99      9.55 o
   2   1  13       42.60       23.58      9.55 o
   3   1  13     1065.27     1117.18     25.50 o
   4   1  13     1044.27     1101.36     28.63 o
   5   1  13      740.90      771.12     22.81 o
   6   1  13     1225.71     1286.34     31.84 o
   7   1  13     1791.19     1883.34     42.64 o
   8   1  13      602.80      587.82     61.10 o
   9   1  13      567.50      583.63     30.94 o
  10   1  13        2.41       29.25     20.60 o
  11   1  13      326.30      385.33     29.50 o
  12   1  13     1070.50     1104.27     38.50 o
  13   1  13       44.15       33.38     18.88 o
  14   1  13       45.74       59.58     19.20 o
  15   1  13       69.91       73.56     22.40 o
   0   2  13        2.32        8.16     13.09 o
   1   2  13        1.60        8.35      8.68 o
   2   2  13        1.09       20.52     10.33 o
   3   2  13       25.76       20.92      8.82 o
   4   2  13       82.18       80.57     12.06 o
   5   2  13        3.56       14.06      9.34 o
   6   2  13        2.30       11.22      9.56 o
   7   2  13      518.33      500.12     26.96 o
   8   2  13      542.14      505.88     33.93 o
   9   2  13      270.43      225.30     22.44 o
  10   2  13      260.53      259.17     23.85 o
  11   2  13        4.26       23.80     15.14 o
  12   2  13      305.28      267.51     25.46 o
  13   2  13      640.04      610.60     34.37 o
  14   2  13       36.56       21.88     20.21 o
  15   2  13       48.15       35.38     27.38 o
   1   3  13      671.20      668.02     21.36 o
   2   3  13     1613.06     1646.28     28.81 o
   3   3  13       47.73       35.48      9.02 o
   4   3  13      235.25      224.14     22.37 o
   5   3  13     2063.67     2212.05     37.77 o
   6   3  13      266.71      235.71     17.90 o
   7   3  13      758.84      776.06     26.54 o
   8   3  13      157.83      135.95     19.33 o
   9   3  13      559.88      583.99     31.44 o
  10   3  13      105.92      129.39     29.97 o
  11   3  13       85.53       68.17     20.45 o
  12   3  13      566.14      583.06     32.88 o
  13   3  13       67.78       54.89     25.14 o
  14   3  13        8.18       26.97     25.98 o
   0   4  13     6602.71     7208.27     73.59 o
   1   4  13       79.34       75.85     12.54 o
   2   4  13      455.74      442.91     18.86 o
   3   4  13      243.77      237.30     16.53 o
   4   4  13        0.11       -1.09      9.26 o
   5   4  13      370.83      343.94     17.53 o
   6   4  13       37.76       24.43     13.04 o
   7   4  13       10.22       10.87     14.91 o
   8   4  13      206.40      178.49     19.92 o
   9   4  13      110.30      108.08     19.38 o
  10   4  13      939.51      920.30     53.83 o
  11   4  13      202.30      177.39     35.51 o
  12   4  13       65.93       58.06     27.57 o
  13   4  13        5.22       28.84     30.63 o
  14   4  13      583.88      627.94     52.31 o
   1   5  13       57.05       40.66      9.61 o
   2   5  13      432.56      426.26     19.39 o
   3   5  13     1020.58     1042.30     24.50 o
   4   5  13      106.52       93.73     12.28 o
   5   5  13       54.76       96.90     45.26 o
   6   5  13      228.72      231.43     24.06 o
   7   5  13      386.26      371.46     53.73 o
   8   5  13     3171.91     3317.10     78.76 o
   9   5  13       87.49      142.33     36.72 o
  10   5  13       46.58       49.83     28.64 o
  11   5  13      911.46      955.28     58.96 o
  12   5  13      216.43      234.29     39.64 o
  13   5  13      177.35      253.72     43.84 o
  14   5  13       29.02       19.81     25.58 o
   0   6  13       57.42       33.22     15.43 o
   1   6  13      242.38      226.84     14.91 o
   2   6  13       98.61       88.02     11.59 o
   3   6  13     1034.65     1082.91     29.30 o
   4   6  13     2613.83     2755.10     50.11 o
   5   6  13       92.48       93.15     21.00 o
   6   6  13      587.10      529.41     30.15 o
   7   6  13       63.40       65.90     25.00 o
   8   6  13      270.51      269.49     39.67 o
   9   6  13        0.33        3.74     21.23 o
  10   6  13      460.54      423.60     30.40 o
  11   6  13       28.99       26.93     17.37 o
  12   6  13      461.39      416.40     35.16 o
  13   6  13      135.04      157.86     26.03 o
   1   7  13       13.50       11.65     12.28 o
   2   7  13      146.42      133.60     16.51 o
   3   7  13      512.25      502.04     23.97 o
   4   7  13      760.33      764.91     32.73 o
   5   7  13       39.88       24.77     14.99 o
   6   7  13      269.53      272.27     25.78 o
   7   7  13       40.28       42.06     16.16 o
   8   7  13       34.85       42.91     16.80 o
   9   7  13      210.05      190.35     23.12 o
  10   7  13       22.98       17.91     18.92 o
  11   7  13      793.20      809.31     33.99 o
  12   7  13      578.01      534.42     31.94 o
  13   7  13      142.74      118.16     21.50 o
   0   8  13     2028.11     2152.79     64.34 o
   1   8  13      818.00      777.20     30.87 o
   2   8  13       19.85       29.19     16.88 o
   3   8  13      394.81      416.23     28.50 o
   4   8  13       24.02       12.24     12.41 o
   5   8  13        0.30        0.28     11.17 o
   6   8  13      169.43      151.98     21.50 o
   7   8  13      724.85      742.77     31.92 o
   8   8  13       25.68       28.60     17.26 o
   9   8  13      272.78      282.55     26.19 o
  10   8  13       44.86       18.77     18.13 o
  11   8  13      105.86       77.96     22.45 o
  12   8  13      805.08      804.74     38.34 o
   1   9  13        2.06       14.17     20.08 o
   2   9  13      653.46      661.95     32.81 o
   3   9  13      820.79      907.35     36.29 o
   4   9  13        0.53       14.08     15.71 o
   5   9  13      292.68      279.85     27.20 o
   6   9  13       20.92       24.73     13.44 o
   7   9  13       87.87       83.28     15.58 o
   8   9  13        4.54        6.09     16.55 o
   9   9  13      698.39      717.97     57.97 o
  10   9  13      624.24      656.97     50.66 o
  11   9  13       23.32       27.01     21.07 o
   0  10  13     1843.61     1992.29     67.31 o
   1  10  13     1223.90     1301.95     37.91 o
   2  10  13      177.61      218.38     27.41 o
   3  10  13      365.60      375.92     23.13 o
   4  10  13      802.84      779.87     34.15 o
   5  10  13      197.34      160.25     17.72 o
   6  10  13      203.85      166.15     17.40 o
   7  10  13      117.07       88.69     21.64 o
   8  10  13        2.02       12.33     15.42 o
   9  10  13        0.14       30.55     18.12 o
  10  10  13       24.97       41.71     19.86 o
  11  10  13      231.07      203.48     36.98 o
   1  11  13      400.54      388.13     28.12 o
   2  11  13      288.38      281.26     22.44 o
   3  11  13       31.18       31.31     13.42 o
   4  11  13       23.41       22.58     13.40 o
   5  11  13       31.97       23.39     19.25 o
   6  11  13      297.64      260.69     26.95 o
   7  11  13      241.19      250.63     38.29 o
   8  11  13       20.85       35.71     19.46 o
   9  11  13       17.65       23.71     21.12 o
  10  11  13       28.24       35.28     18.94 o
   0  12  13       32.30       38.38     22.25 o
   1  12  13     1267.35     1393.40     56.28 o
   2  12  13       88.23       64.72     29.17 o
   3  12  13      680.88      713.46     35.07 o
   4  12  13      782.10      866.12     36.62 o
   5  12  13      119.01      117.98     20.85 o
   6  12  13        3.18       12.64     17.19 o
   7  12  13        3.78       -5.95     16.39 o
   8  12  13       54.71       22.32     19.29 o
   9  12  13      156.12      141.44     36.47 o
   4  13  13        0.20       13.26     24.90 o
   5  13  13      278.02      265.30     28.57 o
   6  13  13     1545.29     1565.79     59.93 o
   7  13  13      158.62      155.54     25.91 o
   8  13  13      582.27      611.58     49.95 o
   5  14  13       94.15       94.28     29.10 o
   6  14  13      517.24      496.38     44.25 o
   0   0  14     3177.70     3493.32     79.48 o
   1   0  14        2.82        4.22     14.05 o
   2   0  14      862.70      910.74     35.10 o
   3   0  14        1.71        5.74     15.30 o
   4   0  14       34.57       41.84     18.03 o
   5   0  14       33.04       23.01     15.55 o
   6   0  14     1219.89     1303.24     54.22 o
   7   0  14      947.95      879.97     49.46 o
   8   0  14      525.00      593.92     47.91 o
   9   0  14       32.53       51.01     29.78 o
  10   0  14     2889.84     3081.87     82.78 o
  11   0  14        2.17      -14.17     21.83 o
  12   0  14       11.15       19.36     20.24 o
   1   1  14      169.76      163.98     16.54 o
   2   1  14      400.71      355.13     22.30 o
   3   1  14        2.25        3.15     10.09 o
   4   1  14       40.44       24.85     12.66 o
   5   1  14        5.46        8.62     11.43 o
   6   1  14     1113.48     1194.31     40.25 o
   7   1  14      468.24      478.32     32.90 o
   8   1  14      846.04      838.71     34.34 o
   9   1  14       83.36       81.23     21.28 o
  10   1  14      114.80      103.15     22.11 o
  11   1  14       32.09       12.31     19.85 o
  12   1  14       34.69       31.41     22.63 o
   0   2  14       88.91       89.36     19.80 o
   1   2  14       14.68       17.56     11.42 o
   2   2  14     4033.95     4185.32     49.69 o
   3   2  14      137.91      134.70     14.89 o
   4   2  14      394.46      382.23     18.85 o
   5   2  14       66.68       63.74     13.25 o
   6   2  14       42.49       49.20     15.60 o
   7   2  14       54.23       60.85     19.88 o
   8   2  14      140.34      122.54     22.79 o
   9   2  14       33.31       31.00     16.19 o
  10   2  14        5.21        0.38     16.71 o
  11   2  14      162.94      132.64     22.91 o
  12   2  14        6.28       34.20     20.49 o
   1   3  14       35.53       26.12     13.35 o
   2   3  14      116.50      111.51     15.57 o
   3   3  14       61.06       58.33     11.84 o
   4   3  14      164.01      163.27     17.68 o
   5   3  14       97.83       84.52     16.03 o
   6   3  14      411.22      393.78     24.47 o
   7   3  14      437.33      435.89     31.34 o
   8   3  14      318.74      342.68     27.04 o
   9   3  14       68.73       39.79     21.21 o
  10   3  14      446.78      456.50     51.47 o
  11   3  14       93.58       57.42     19.37 o
   0   4  14      453.89      431.38     27.19 o
   1   4  14      164.74      190.53     19.31 o
   2   4  14     2077.04     2101.74     32.93 o
   3   4  14        1.12        4.11     10.94 o
   4   4  14       30.06       11.96     10.92 o
   5   4  14       77.82       65.39     12.72 o
   6   4  14      314.29      320.98     21.24 o
   7   4  14      137.25      133.53     21.02 o
   8   4  14       10.89       11.89     20.97 o
   9   4  14        9.41        2.92     21.91 o
  10   4  14      124.82      112.73     26.86 o
  11   4  14      132.87      139.29     36.93 o
   1   5  14       60.91       42.73     12.06 o
   2   5  14        4.14       13.07     12.78 o
   3   5  14        2.20       13.15     11.28 o
   4   5  14        9.71       14.22      8.85 o
   5   5  14      932.79     1003.05     36.88 o
   6   5  14     1009.90     1041.47     38.26 o
   7   5  14       79.90       62.43     18.70 o
   8   5  14      230.45      204.19     34.21 o
   9   5  14       26.72       30.58     33.72 o
  10   5  14      476.95      435.82     43.49 o
  11   5  14        4.31       16.56     25.29 o
   0   6  14     1088.42     1075.25     37.05 o
   1   6  14       32.88       20.90     12.35 o
   2   6  14       98.75       75.99     16.73 o
   3   6  14       72.41       63.28     16.00 o
   4   6  14      596.24      571.99     63.39 o
   5   6  14       15.37        9.94     12.21 o
   6   6  14      124.15      134.28     24.68 o
   7   6  14       36.54       27.45     17.33 o
   8   6  14      350.92      343.55     47.29 o
   9   6  14        2.47       26.84     28.24 o
  10   6  14      297.42      336.73     50.48 o
   1   7  14       39.62       18.35     15.34 o
   2   7  14      528.29      495.29     30.94 o
   3   7  14      671.55      664.91     35.94 o
   4   7  14      147.45      151.68     23.50 o
   5   7  14       35.23       28.95     18.47 o
   6   7  14     2175.49     2286.25     53.30 o
   7   7  14        9.24       10.86     15.87 o
   8   7  14      532.10      493.96     43.45 o
   9   7  14        0.02        1.56     22.92 o
  10   7  14     1698.68     1891.38     72.53 o
   0   8  14      107.88       57.80     22.23 o
   1   8  14        0.72        8.91     15.23 o
   2   8  14      647.76      656.14     33.64 o
   3   8  14      235.01      237.76     29.71 o
   4   8  14      799.61      761.63     37.89 o
   5   8  14        0.04       -0.53     15.04 o
   6   8  14        7.66       26.61     19.84 o
   7   8  14      106.86       59.46     25.50 o
   8   8  14       66.43       28.58     29.22 o
   9   8  14        9.69       14.20     26.28 o
   1   9  14      525.33      545.20     32.32 o
   2   9  14     2328.21     2456.72     73.26 o
   3   9  14       29.21       36.24     19.97 o
   4   9  14        0.95       22.61     17.33 o
   5   9  14       23.84       18.01     22.34 o
   6   9  14      431.74      415.94     29.90 o
   7   9  14       78.36      115.64     34.85 o
   8   9  14      413.55      452.04     49.43 o
   0  10  14     1219.91     1294.59     59.39 o
   1  10  14      221.42      218.57     28.16 o
   2  10  14        0.10       27.64     19.08 o
   3  10  14        0.70       16.13     18.58 o
   4  10  14      101.58       90.03     21.66 o
   5  10  14       11.73        9.46     14.58 o
   6  10  14      270.82      239.10     26.10 o
   7  10  14        6.22        9.01     16.39 o
   1  11  14        1.81        1.89     14.38 o
   2  11  14      211.82      206.25     24.40 o
   3  11  14      364.57      302.73     27.92 o
   4  11  14      395.85      383.61     47.11 o
   5  11  14      365.65      333.69     27.23 o
   6  11  14     2523.25     2796.68     92.66 o
   1  12  14       92.06       95.26     27.39 o
   2  12  14      359.24      308.29     37.02 o
   3  12  14        2.89       17.09     25.01 o
   4  12  14     1271.20     1366.58     51.57 o
   1   1  15      122.19      115.99     15.60 o
   2   1  15       74.18       64.21     17.26 o
   3   1  15       52.30       30.20     13.22 o
   4   1  15      256.76      212.71     16.20 o
   5   1  15      837.36      862.13     30.03 o
   6   1  15      177.28      172.93     23.96 o
   7   1  15     1019.46     1033.26     39.19 o
   8   1  15     1872.01     1892.66     49.07 o
   9   1  15       28.39       20.02     24.17 o
   0   2  15       28.58       38.81     21.41 o
   1   2  15      135.28      101.34     14.60 o
   2   2  15        4.92       15.50     12.75 o
   3   2  15      133.58       90.88     13.98 o
   4   2  15      921.78      939.08     31.15 o
   5   2  15        1.71       13.32     15.08 o
   6   2  15      109.80       86.43     20.62 o
   7   2  15      331.96      319.89     29.52 o
   8   2  15       73.69       75.18     22.49 o
   9   2  15      296.58      268.96     33.18 o
   1   3  15     1310.78     1349.10     30.35 o
   2   3  15      250.51      221.13     18.54 o
   3   3  15        3.29       13.88     12.79 o
   4   3  15     1593.27     1681.71     40.29 o
   5   3  15      469.08      443.67     25.12 o
   6   3  15      291.27      333.57     31.14 o
   7   3  15       12.15       21.19     21.31 o
   8   3  15      286.39      289.30     27.12 o
   9   3  15      813.95      861.82     53.55 o
   0   4  15      559.30      519.23     32.27 o
   1   4  15       11.88       19.88     11.88 o
   2   4  15        0.33       13.64     12.11 o
   3   4  15      292.37      288.11     21.57 o
   4   4  15       84.41       66.87     18.47 o
   5   4  15        2.22        7.21     16.49 o
   6   4  15      420.36      369.20     25.77 o
   7   4  15       30.72       21.53     26.18 o
   1   5  15       18.71       10.16     12.34 o
   2   5  15     1171.20     1134.97     31.33 o
   3   5  15      164.23      138.19     18.14 o
   4   5  15      267.76      236.20     27.18 o
   5   5  15      504.80      461.70     33.46 o
   6   5  15      193.00      172.56     26.99 o
   0   6  15       75.90       66.57     25.19 o
   1   6  15      269.15      193.32     21.37 o
   2   6  15       11.39       18.33     17.36 o
   3   6  15        1.34        5.36     17.98 o
   4   6  15      784.17      815.60     39.21 o
   5   6  15       30.55       24.06     20.06 o
   6   6  15       52.89       58.03     22.55 o
   1   7  15        4.49       -5.40     14.39 o
   2   7  15       18.24       30.34     21.98 o
   3   7  15       49.46       33.11     27.97 o
   4   7  15      135.16      106.67     23.95 o
   5   7  15       15.10       25.09     19.26 o
   0   8  15     1802.70     1938.35     71.21 o
   1   8  15        6.40       23.77     19.42 o
   2   8  15       57.75       43.51     22.46 o
   3   8  15      743.18      704.86     45.86 o
   4   8  15      181.18      177.49     33.25 o
   1   9  15       32.72       19.48     27.04 o
 
